# Supplementary material for: N-(4-Chloro­phen­yl)-2,2-diphenyl­acetamide
Source: Acta Crystallogr Sect E Struct Rep Online. 2012 Jul 25;68(Pt 8):o2556–7. doi: 10.1107/S1600536812032965 (PMC3414999; doi:10.1107/S1600536812032965)
Supplement: Supplementary file 1 [file e-68-o2556-sup1.cif]

##############################################################################
#                                                                            #
# This CIF contains the data in a paper accepted for publication in          #
# Acta Crystallographica Section E. It conforms to the requirements of       #
# Notes for Authors for Acta Crystallographica Section E, and has been       #
# peer reviewed under the auspices of the IUCr Commission on Journals.       #
#                                                                            #
# Full details of the Crystallographic Information File format               #
# are given in the paper "The Crystallographic Information File (CIF):       #
# a New Standard Archive File for Crystallography" by S. R. Hall, F. H.      #
# Allen and I. D. Brown [Acta Cryst. (1991), A47, 655-685].                  #
#                                                                            #
# The current version of the core CIF dictionary is obtainable from          #
# ftp://ftp.iucr.org/pub/cif_core.dic.                                       #
#                                                                            #
# Software is freely available for graphical display of the structure(s)     #
# in this CIF. For information consult the CIF software page                 #
# http://www.iucr.org/resources/cif/software.                                #
#                                                                            #
# This file may be used for bona fide research purposes within the           #
# scientific community so long as proper attribution is given to the journal # 
# article from which it was obtained.                                        #
#                                                                            #
##############################################################################
data_global
_audit_creation_method     'form.cif (version 2.0)'
_journal_data_validation_number     ?
_journal_date_recd_electronic     2012-07-17
_journal_date_accepted     2012-07-20
_journal_name_full     'Acta Crystallographica, Section E'
_journal_year     2012
_journal_volume     68
_journal_issue      8
_journal_page_first     o2556
_journal_page_last     o2557
_journal_paper_category     QO
_journal_paper_doi     10.1107/S1600536812032965
_journal_coeditor_code     RZ2793
_publ_contact_author_name     'Prof. Fun, Hoong-Kun'
_publ_contact_author_address
;
      X-ray Crystallography Unit
      School of Physics
      Universiti Sains Malaysia
      11800 USM, Penang
      MALAYSIA
;
_publ_contact_author_email     'hkfun@usm.my'
_publ_contact_author_fax     '604 6579150'
_publ_contact_author_phone     '604 6533652'
_publ_section_title
;
<i>N</i>-(4-Chlorophenyl)-2,2-diphenylacetamide
;
loop_
    _publ_author_name
    _publ_author_footnote
    _publ_author_address
    'Hoong-Kun Fun'
;
      Thomson Reuters ResearcherID: A-3561-2009.
;
;
      X-ray Crystallography Unit
      School of Physics
      Universiti Sains Malaysia
      11800 USM, Penang
      Malaysia
;
    'Wan-Sin Loh'
;
      Thomson Reuters ResearcherID: C-7581-2009.
;
;
      X-ray Crystallography Unit
      School of Physics
      Universiti Sains Malaysia
      11800 USM, Penang
      Malaysia
;
    'Prakash S Nayak' ?
;
     Department of Studies in Chemistry
     Mangalore University
     Mangalagangotri 574 199
     India
;
    'B. Narayana' ?
;
     Department of Studies in Chemistry
     Mangalore University
     Mangalagangotri 574 199
     India
;
    'B. K. Sarojini' ?
;
      Department of Chemistry
      P.A. College of Engineering
      Nadupadavu, Mangalore 574 153
      India
;
data_I
_audit_creation_method     SHELXL-97
_chemical_name_systematic
;
<i>N</i>-(4-Chlorophenyl)-2,2-diphenylacetamide
;
_chemical_name_common     ?
_chemical_formula_moiety     'C20 H16 Cl N O'
_chemical_formula_sum     'C20 H16 Cl N O'
_chemical_formula_iupac     'C20 H16 Cl N O'
_chemical_formula_weight     321.79
_chemical_melting_point     ?
_symmetry_cell_setting     monoclinic
_symmetry_space_group_name_H-M     'P 21/c'
_symmetry_space_group_name_Hall     '-P 2ybc'
loop_
    _symmetry_equiv_pos_as_xyz
    'x, y, z'
    '-x, y+1/2, -z+1/2'
    '-x, -y, -z'
    'x, -y-1/2, z-1/2'
_cell_length_a     10.2147(2)
_cell_length_b     17.8203(4)
_cell_length_c     9.5730(2)
_cell_angle_alpha     90.00
_cell_angle_beta     114.0190(10)
_cell_angle_gamma     90.00
_cell_volume     1591.68(6)
_cell_formula_units_Z     4
_cell_measurement_reflns_used     8307
_cell_measurement_theta_min     2.18
_cell_measurement_theta_max     32.20
_cell_measurement_temperature     100.0(10)
_exptl_crystal_description     'block'
_exptl_crystal_colour     'colourless'
_exptl_crystal_size_max     0.49
_exptl_crystal_size_mid     0.27
_exptl_crystal_size_min     0.19
_exptl_crystal_density_diffrn     1.343
_exptl_crystal_density_meas     ?
_exptl_crystal_density_method     'not measured'
_exptl_crystal_F_000     672
_exptl_absorpt_coefficient_mu     0.244
_exptl_absorpt_correction_type     multi-scan
_exptl_absorpt_process_details     '(<i>SADABS</i>; Bruker, 2009)'
_exptl_absorpt_correction_T_min     0.8897
_exptl_absorpt_correction_T_max     0.9542
_exptl_special_details
;
The crystal was placed in the cold stream of an Oxford Cryosystems Cobra
open-flow nitrogen cryostat (Cosier & Glazer, 1986) operating at 100.0(1) K.
;
_diffrn_ambient_temperature     100.00(10)
_diffrn_radiation_type     MoK\a
_diffrn_radiation_wavelength     0.71073
_diffrn_radiation_source     'fine-focus sealed tube'
_diffrn_radiation_monochromator     graphite
_diffrn_measurement_device_type
;
Bruker SMART APEXII CCD area-detector
;
_diffrn_measurement_method     '\f and \w scans'
_diffrn_detector_area_resol_mean     ?
_diffrn_reflns_number     14326
_diffrn_reflns_av_R_equivalents     0.0281
_diffrn_reflns_av_sigmaI/netI     0.0310
_diffrn_reflns_theta_min     2.18
_diffrn_reflns_theta_max     27.50
_diffrn_reflns_theta_full     27.50
_diffrn_measured_fraction_theta_max     0.995
_diffrn_measured_fraction_theta_full     0.995
_diffrn_reflns_limit_h_min     -13
_diffrn_reflns_limit_h_max     13
_diffrn_reflns_limit_k_min     -21
_diffrn_reflns_limit_k_max     23
_diffrn_reflns_limit_l_min     -12
_diffrn_reflns_limit_l_max     12
_diffrn_standards_number     0
_diffrn_standards_interval_count     .
_diffrn_standards_interval_time     .
_diffrn_standards_decay_%     ?
_refine_special_details
;
Refinement of <i>F</i>^2^ against ALL reflections. The weighted <i>R</i>-factor
<i>wR</i> and goodness of fit <i>S</i> are based on <i>F</i>^2^, conventional
<i>R</i>-factors <i>R</i> are based on <i>F</i>, with <i>F</i> set to zero for
negative <i>F</i>^2^. The threshold expression of <i>F</i>^2^ >
\s(<i>F</i>^2^) is used only for calculating <i>R</i>-factors(gt) <i>etc</i>.
and is not relevant to the choice of reflections for refinement.
<i>R</i>-factors based on <i>F</i>^2^ are statistically about twice as large
as those based on <i>F</i>, and <i>R</i>- factors based on ALL data will be
even larger.
;
_reflns_number_total     3639
_reflns_number_gt     3091
_reflns_threshold_expression     I>2\s(I)
_refine_ls_structure_factor_coef     Fsqd
_refine_ls_matrix_type     full
_refine_ls_R_factor_all     0.0539
_refine_ls_R_factor_gt     0.0439
_refine_ls_wR_factor_gt     0.0978
_refine_ls_wR_factor_ref     0.1031
_refine_ls_goodness_of_fit_ref     1.085
_refine_ls_restrained_S_all     1.085
_refine_ls_number_reflns     3639
_refine_ls_number_parameters     212
_refine_ls_number_restraints     0
_refine_ls_hydrogen_treatment     mixed
_refine_ls_weighting_scheme     calc
_refine_ls_weighting_details
         'calc w=1/[\s^2^(Fo^2^)+(0.0323P)^2^+1.4338P] where P=(Fo^2^+2Fc^2^)/3'
_atom_sites_solution_hydrogens     geom
_atom_sites_solution_primary     direct
_atom_sites_solution_secondary     difmap
_refine_ls_shift/su_max     0.001
_refine_ls_shift/su_mean     0.000
_refine_diff_density_max     0.302
_refine_diff_density_min     -0.277
_refine_ls_extinction_method     none
_refine_ls_extinction_coef     ?
loop_
    _atom_type_symbol
    _atom_type_description
    _atom_type_scat_dispersion_real
    _atom_type_scat_dispersion_imag
    _atom_type_scat_source
    'C' 'C' 0.0033 0.0016
                         'International Tables Vol C Tables 4.2.6.8 and 6.1.1.4'
    'H' 'H' 0.0000 0.0000
                         'International Tables Vol C Tables 4.2.6.8 and 6.1.1.4'
    'N' 'N' 0.0061 0.0033
                         'International Tables Vol C Tables 4.2.6.8 and 6.1.1.4'
    'O' 'O' 0.0106 0.0060
                         'International Tables Vol C Tables 4.2.6.8 and 6.1.1.4'
    'Cl' 'Cl' 0.1484 0.1585
                         'International Tables Vol C Tables 4.2.6.8 and 6.1.1.4'
_computing_data_collection     'APEX2 (Bruker, 2009)'
_computing_cell_refinement     'SAINT (Bruker, 2009)'
_computing_data_reduction     'SAINT (Bruker, 2009)'
_computing_structure_solution     'SHELXTL (Sheldrick, 2008)'
_computing_structure_refinement     'SHELXTL (Sheldrick, 2008)'
_computing_molecular_graphics     'SHELXTL (Sheldrick, 2008)'
_computing_publication_material
;
SHELXTL (Sheldrick, 2008) and PLATON (Spek, 2009)
;
loop_
    _atom_site_type_symbol
    _atom_site_label
    _atom_site_fract_x
    _atom_site_fract_y
    _atom_site_fract_z
    _atom_site_U_iso_or_equiv
    _atom_site_adp_type
    _atom_site_calc_flag
    _atom_site_refinement_flags
    _atom_site_occupancy
    _atom_site_symmetry_multiplicity
    _atom_site_disorder_assembly
    _atom_site_disorder_group
    Cl Cl1 1.15388(5) 0.49276(3) 1.29695(5) 0.02582(13) Uani d . 1 1 . .
    O O1 0.61313(13) 0.26955(7) 0.78711(13) 0.0207(3) Uani d . 1 1 . .
    N N1 0.64271(15) 0.29804(8) 1.03055(16) 0.0164(3) Uani d . 1 1 . .
    H H1N1 0.614(2) 0.2863(12) 1.098(3) 0.027(6) Uiso d . 1 1 . .
    C C1 0.2968(2) 0.32265(11) 0.7336(2) 0.0228(4) Uani d . 1 1 . .
    H H1A 0.3761 0.3418 0.7169 0.027 Uiso calc R 1 1 . .
    C C2 0.1669(2) 0.36130(12) 0.6756(2) 0.0315(5) Uani d . 1 1 . .
    H H2A 0.1578 0.4064 0.6194 0.038 Uiso calc R 1 1 . .
    C C3 0.0508(2) 0.33385(12) 0.6999(3) 0.0352(5) Uani d . 1 1 . .
    H H3A -0.0377 0.3602 0.6609 0.042 Uiso calc R 1 1 . .
    C C4 0.0645(2) 0.26804(12) 0.7810(2) 0.0310(5) Uani d . 1 1 . .
    H H4A -0.0149 0.2491 0.7977 0.037 Uiso calc R 1 1 . .
    C C5 0.19353(19) 0.22950(11) 0.8381(2) 0.0237(4) Uani d . 1 1 . .
    H H5A 0.2017 0.1842 0.8932 0.028 Uiso calc R 1 1 . .
    C C6 0.31158(18) 0.25666(10) 0.81530(19) 0.0179(4) Uani d . 1 1 . .
    C C7 0.37110(18) 0.12810(10) 0.6510(2) 0.0182(4) Uani d . 1 1 . .
    H H7A 0.3131 0.1676 0.5905 0.022 Uiso calc R 1 1 . .
    C C8 0.37547(19) 0.05950(10) 0.5837(2) 0.0211(4) Uani d . 1 1 . .
    H H8A 0.3202 0.0525 0.4774 0.025 Uiso calc R 1 1 . .
    C C9 0.45962(19) 0.00140(10) 0.6702(2) 0.0213(4) Uani d . 1 1 . .
    H H9A 0.4622 -0.0453 0.6235 0.026 Uiso calc R 1 1 . .
    C C10 0.54027(19) 0.01183(10) 0.8258(2) 0.0206(4) Uani d . 1 1 . .
    H H10A 0.5984 -0.0277 0.8859 0.025 Uiso calc R 1 1 . .
    C C11 0.53563(18) 0.08021(10) 0.8931(2) 0.0184(4) Uani d . 1 1 . .
    H H11A 0.5907 0.0870 0.9996 0.022 Uiso calc R 1 1 . .
    C C12 0.45162(17) 0.13905(10) 0.80713(19) 0.0158(3) Uani d . 1 1 . .
    C C13 0.45186(17) 0.21313(10) 0.88570(18) 0.0156(3) Uani d . 1 1 . .
    H H13A 0.4669 0.2009 0.9931 0.019 Uiso calc R 1 1 . .
    C C14 0.57806(17) 0.26222(10) 0.89552(19) 0.0155(3) Uani d . 1 1 . .
    C C15 0.76050(17) 0.34768(10) 1.08061(19) 0.0160(3) Uani d . 1 1 . .
    C C16 0.84756(18) 0.36106(10) 1.0026(2) 0.0192(4) Uani d . 1 1 . .
    H H16A 0.8252 0.3391 0.9052 0.023 Uiso calc R 1 1 . .
    C C17 0.96742(18) 0.40692(10) 1.0687(2) 0.0206(4) Uani d . 1 1 . .
    H H17A 1.0280 0.4158 1.0170 0.025 Uiso calc R 1 1 . .
    C C18 0.99832(18) 0.43946(10) 1.2094(2) 0.0199(4) Uani d . 1 1 . .
    C C19 0.90983(19) 0.42853(10) 1.2855(2) 0.0209(4) Uani d . 1 1 . .
    H H19A 0.9307 0.4521 1.3812 0.025 Uiso calc R 1 1 . .
    C C20 0.79109(18) 0.38303(10) 1.2206(2) 0.0193(4) Uani d . 1 1 . .
    H H20A 0.7295 0.3757 1.2717 0.023 Uiso calc R 1 1 . .
loop_
    _atom_site_aniso_label
    _atom_site_aniso_U_11
    _atom_site_aniso_U_22
    _atom_site_aniso_U_33
    _atom_site_aniso_U_12
    _atom_site_aniso_U_13
    _atom_site_aniso_U_23
    Cl1 0.0203(2) 0.0244(2) 0.0292(3) -0.00523(17) 0.00640(18) -0.00464(19)
    O1 0.0268(6) 0.0253(7) 0.0134(6) -0.0066(5) 0.0119(5) -0.0035(5)
    N1 0.0188(7) 0.0221(8) 0.0115(7) -0.0028(6) 0.0095(6) -0.0009(6)
    C1 0.0239(9) 0.0212(9) 0.0236(9) 0.0012(7) 0.0100(7) -0.0002(8)
    C2 0.0332(11) 0.0235(10) 0.0336(12) 0.0061(8) 0.0093(9) 0.0002(9)
    C3 0.0239(10) 0.0314(12) 0.0446(13) 0.0058(8) 0.0080(9) -0.0130(10)
    C4 0.0225(9) 0.0328(11) 0.0396(12) -0.0054(8) 0.0148(9) -0.0146(10)
    C5 0.0244(9) 0.0228(10) 0.0262(10) -0.0050(7) 0.0126(8) -0.0062(8)
    C6 0.0197(8) 0.0191(9) 0.0154(8) -0.0015(7) 0.0078(7) -0.0064(7)
    C7 0.0217(8) 0.0189(9) 0.0155(8) 0.0005(7) 0.0090(7) 0.0022(7)
    C8 0.0264(9) 0.0232(10) 0.0154(8) -0.0031(7) 0.0101(7) -0.0035(7)
    C9 0.0268(9) 0.0177(9) 0.0248(9) -0.0017(7) 0.0161(8) -0.0033(7)
    C10 0.0228(9) 0.0185(9) 0.0234(9) 0.0021(7) 0.0125(7) 0.0046(7)
    C11 0.0202(8) 0.0214(9) 0.0146(8) -0.0019(7) 0.0081(7) 0.0004(7)
    C12 0.0178(8) 0.0170(8) 0.0163(8) -0.0030(6) 0.0107(7) -0.0006(7)
    C13 0.0199(8) 0.0185(9) 0.0101(8) -0.0016(7) 0.0079(6) 0.0005(7)
    C14 0.0183(8) 0.0161(8) 0.0133(8) 0.0016(6) 0.0077(6) 0.0010(7)
    C15 0.0169(8) 0.0166(8) 0.0136(8) 0.0009(6) 0.0053(6) 0.0006(7)
    C16 0.0231(9) 0.0217(9) 0.0147(8) -0.0005(7) 0.0095(7) -0.0012(7)
    C17 0.0202(8) 0.0229(9) 0.0205(9) -0.0012(7) 0.0102(7) -0.0001(8)
    C18 0.0164(8) 0.0168(9) 0.0226(9) -0.0002(7) 0.0041(7) -0.0003(7)
    C19 0.0230(9) 0.0224(9) 0.0160(9) 0.0009(7) 0.0068(7) -0.0054(7)
    C20 0.0206(8) 0.0228(9) 0.0168(9) 0.0008(7) 0.0099(7) -0.0023(7)
_geom_special_details
;
All e.s.d.'s (except the e.s.d. in the dihedral angle between two l.s. planes)
are estimated using the full covariance matrix. The cell e.s.d.'s are taken
into account individually in the estimation of e.s.d.'s in distances, angles
and torsion angles; correlations between e.s.d.'s in cell parameters are only
used when they are defined by crystal symmetry. An approximate (isotropic)
treatment of cell e.s.d.'s is used for estimating e.s.d.'s involving l.s.
planes.
;
loop_
    _geom_bond_atom_site_label_1
    _geom_bond_atom_site_label_2
    _geom_bond_site_symmetry_2
    _geom_bond_distance
    _geom_bond_publ_flag
    Cl1 C18 . 1.7451(18) ?
    O1 C14 . 1.2349(19) ?
    N1 C14 . 1.349(2) ?
    N1 C15 . 1.411(2) ?
    N1 H1N1 . 0.84(2) ?
    C1 C6 . 1.386(3) ?
    C1 C2 . 1.395(3) ?
    C1 H1A . 0.9500 ?
    C2 C3 . 1.387(3) ?
    C2 H2A . 0.9500 ?
    C3 C4 . 1.382(3) ?
    C3 H3A . 0.9500 ?
    C4 C5 . 1.386(3) ?
    C4 H4A . 0.9500 ?
    C5 C6 . 1.396(2) ?
    C5 H5A . 0.9500 ?
    C6 C13 . 1.524(2) ?
    C7 C8 . 1.391(3) ?
    C7 C12 . 1.396(2) ?
    C7 H7A . 0.9500 ?
    C8 C9 . 1.385(3) ?
    C8 H8A . 0.9500 ?
    C9 C10 . 1.390(3) ?
    C9 H9A . 0.9500 ?
    C10 C11 . 1.388(3) ?
    C10 H10A . 0.9500 ?
    C11 C12 . 1.392(2) ?
    C11 H11A . 0.9500 ?
    C12 C13 . 1.519(2) ?
    C13 C14 . 1.529(2) ?
    C13 H13A . 1.0000 ?
    C15 C16 . 1.395(2) ?
    C15 C20 . 1.397(2) ?
    C16 C17 . 1.392(2) ?
    C16 H16A . 0.9500 ?
    C17 C18 . 1.380(3) ?
    C17 H17A . 0.9500 ?
    C18 C19 . 1.386(2) ?
    C19 C20 . 1.379(2) ?
    C19 H19A . 0.9500 ?
    C20 H20A . 0.9500 ?
loop_
    _geom_angle_atom_site_label_1
    _geom_angle_atom_site_label_2
    _geom_angle_atom_site_label_3
    _geom_angle_site_symmetry_1
    _geom_angle_site_symmetry_3
    _geom_angle
    _geom_angle_publ_flag
    C14 N1 C15 . . 129.75(14) ?
    C14 N1 H1N1 . . 115.6(15) ?
    C15 N1 H1N1 . . 114.4(15) ?
    C6 C1 C2 . . 120.71(18) ?
    C6 C1 H1A . . 119.6 ?
    C2 C1 H1A . . 119.6 ?
    C3 C2 C1 . . 119.9(2) ?
    C3 C2 H2A . . 120.0 ?
    C1 C2 H2A . . 120.0 ?
    C4 C3 C2 . . 119.74(19) ?
    C4 C3 H3A . . 120.1 ?
    C2 C3 H3A . . 120.1 ?
    C3 C4 C5 . . 120.29(19) ?
    C3 C4 H4A . . 119.9 ?
    C5 C4 H4A . . 119.9 ?
    C4 C5 C6 . . 120.65(19) ?
    C4 C5 H5A . . 119.7 ?
    C6 C5 H5A . . 119.7 ?
    C1 C6 C5 . . 118.67(17) ?
    C1 C6 C13 . . 123.22(15) ?
    C5 C6 C13 . . 118.08(16) ?
    C8 C7 C12 . . 120.19(17) ?
    C8 C7 H7A . . 119.9 ?
    C12 C7 H7A . . 119.9 ?
    C9 C8 C7 . . 120.61(17) ?
    C9 C8 H8A . . 119.7 ?
    C7 C8 H8A . . 119.7 ?
    C8 C9 C10 . . 119.58(17) ?
    C8 C9 H9A . . 120.2 ?
    C10 C9 H9A . . 120.2 ?
    C11 C10 C9 . . 119.83(17) ?
    C11 C10 H10A . . 120.1 ?
    C9 C10 H10A . . 120.1 ?
    C10 C11 C12 . . 121.05(16) ?
    C10 C11 H11A . . 119.5 ?
    C12 C11 H11A . . 119.5 ?
    C11 C12 C7 . . 118.73(16) ?
    C11 C12 C13 . . 119.04(15) ?
    C7 C12 C13 . . 122.23(15) ?
    C12 C13 C6 . . 114.31(14) ?
    C12 C13 C14 . . 111.05(13) ?
    C6 C13 C14 . . 110.69(14) ?
    C12 C13 H13A . . 106.8 ?
    C6 C13 H13A . . 106.8 ?
    C14 C13 H13A . . 106.8 ?
    O1 C14 N1 . . 123.99(16) ?
    O1 C14 C13 . . 122.31(15) ?
    N1 C14 C13 . . 113.66(14) ?
    C16 C15 C20 . . 119.63(16) ?
    C16 C15 N1 . . 124.52(15) ?
    C20 C15 N1 . . 115.82(15) ?
    C17 C16 C15 . . 119.43(16) ?
    C17 C16 H16A . . 120.3 ?
    C15 C16 H16A . . 120.3 ?
    C18 C17 C16 . . 120.00(16) ?
    C18 C17 H17A . . 120.0 ?
    C16 C17 H17A . . 120.0 ?
    C17 C18 C19 . . 120.99(16) ?
    C17 C18 Cl1 . . 119.93(14) ?
    C19 C18 Cl1 . . 119.04(14) ?
    C20 C19 C18 . . 119.22(16) ?
    C20 C19 H19A . . 120.4 ?
    C18 C19 H19A . . 120.4 ?
    C19 C20 C15 . . 120.65(16) ?
    C19 C20 H20A . . 119.7 ?
    C15 C20 H20A . . 119.7 ?
loop_
    _geom_torsion_atom_site_label_1
    _geom_torsion_atom_site_label_2
    _geom_torsion_atom_site_label_3
    _geom_torsion_atom_site_label_4
    _geom_torsion_site_symmetry_1
    _geom_torsion_site_symmetry_2
    _geom_torsion_site_symmetry_3
    _geom_torsion_site_symmetry_4
    _geom_torsion
    _geom_torsion_publ_flag
    C6 C1 C2 C3 . . . . 0.2(3) ?
    C1 C2 C3 C4 . . . . -0.3(3) ?
    C2 C3 C4 C5 . . . . 0.1(3) ?
    C3 C4 C5 C6 . . . . 0.3(3) ?
    C2 C1 C6 C5 . . . . 0.2(3) ?
    C2 C1 C6 C13 . . . . -178.09(17) ?
    C4 C5 C6 C1 . . . . -0.4(3) ?
    C4 C5 C6 C13 . . . . 177.91(16) ?
    C12 C7 C8 C9 . . . . -0.1(3) ?
    C7 C8 C9 C10 . . . . 0.1(3) ?
    C8 C9 C10 C11 . . . . 0.1(3) ?
    C9 C10 C11 C12 . . . . -0.3(3) ?
    C10 C11 C12 C7 . . . . 0.2(2) ?
    C10 C11 C12 C13 . . . . -179.13(15) ?
    C8 C7 C12 C11 . . . . 0.0(2) ?
    C8 C7 C12 C13 . . . . 179.30(15) ?
    C11 C12 C13 C6 . . . . -149.59(15) ?
    C7 C12 C13 C6 . . . . 31.1(2) ?
    C11 C12 C13 C14 . . . . 84.30(18) ?
    C7 C12 C13 C14 . . . . -95.00(18) ?
    C1 C6 C13 C12 . . . . -109.50(18) ?
    C5 C6 C13 C12 . . . . 72.2(2) ?
    C1 C6 C13 C14 . . . . 16.8(2) ?
    C5 C6 C13 C14 . . . . -161.46(15) ?
    C15 N1 C14 O1 . . . . -1.8(3) ?
    C15 N1 C14 C13 . . . . -179.66(16) ?
    C12 C13 C14 O1 . . . . 43.3(2) ?
    C6 C13 C14 O1 . . . . -84.76(19) ?
    C12 C13 C14 N1 . . . . -138.80(15) ?
    C6 C13 C14 N1 . . . . 93.11(17) ?
    C14 N1 C15 C16 . . . . -9.8(3) ?
    C14 N1 C15 C20 . . . . 172.23(17) ?
    C20 C15 C16 C17 . . . . 2.8(3) ?
    N1 C15 C16 C17 . . . . -175.13(16) ?
    C15 C16 C17 C18 . . . . -0.8(3) ?
    C16 C17 C18 C19 . . . . -1.4(3) ?
    C16 C17 C18 Cl1 . . . . 176.51(14) ?
    C17 C18 C19 C20 . . . . 1.5(3) ?
    Cl1 C18 C19 C20 . . . . -176.42(14) ?
    C18 C19 C20 C15 . . . . 0.6(3) ?
    C16 C15 C20 C19 . . . . -2.7(3) ?
    N1 C15 C20 C19 . . . . 175.40(16) ?
loop_
    _geom_hbond_atom_site_label_D
    _geom_hbond_atom_site_label_H
    _geom_hbond_atom_site_label_A
    _geom_hbond_site_symmetry_A
    _geom_hbond_distance_DH
    _geom_hbond_distance_HA
    _geom_hbond_distance_DA
    _geom_hbond_angle_DHA
    _geom_hbond_publ_flag
    N1 H1N1 O1 4_566 0.84(2) 2.07(2) 2.8598(19) 157(2) yes
    C1 H1A O1 . 0.9500 2.5800 3.202(3) 123.00 yes
    C4 H4A Cg1 4_454 0.9500 2.93 3.415(2) 113.00 yes
_iucr_refine_instructions_details
;
TITL bks131_0m in P2(1)/c (100K)
CELL 0.71073  10.2147  17.8203   9.5730  90.000 114.019  90.000
ZERR    4.00   0.0002   0.0004   0.0002   0.000   0.001   0.000
LATT  1
SYMM -X, 0.5+Y, 0.5-Z
SFAC C H N O CL
UNIT 80 64 4 4 4
TEMP -173.000
SIZE 0.194 0.271 0.491
L.S. 10
BOND $H
FMAP 2 3 60
EQIV $1 x,1/2-y,1/2+z
HTAB N1 O1_$1
ACTA
CONF
PLAN 20
OMIT -4 55
WGHT    0.032300    1.433800
FVAR       0.63447
CL1   5    1.153879    0.492765    1.296947    11.00000    0.02026    0.02444 =
         0.02918   -0.00464    0.00640   -0.00523
O1    4    0.613127    0.269549    0.787111    11.00000    0.02685    0.02534 =
         0.01339   -0.00350    0.01186   -0.00658
N1    3    0.642709    0.298037    1.030548    11.00000    0.01875    0.02208 =
         0.01154   -0.00088    0.00952   -0.00280
H1N1  2    0.613619    0.286289    1.098272    11.00000    0.02663
C1    1    0.296847    0.322655    0.733580    11.00000    0.02392    0.02124 =
         0.02363   -0.00016    0.00997    0.00117
AFIX  43
H1A   2    0.376137    0.341765    0.716925    11.00000   -1.20000
AFIX   0
C2    1    0.166852    0.361298    0.675553    11.00000    0.03322    0.02351 =
         0.03356    0.00020    0.00927    0.00612
AFIX  43
H2A   2    0.157813    0.406386    0.619415    11.00000   -1.20000
AFIX   0
C3    1    0.050833    0.333853    0.699873    11.00000    0.02388    0.03136 =
         0.04461   -0.01297    0.00798    0.00584
AFIX  43
H3A   2   -0.037694    0.360188    0.660937    11.00000   -1.20000
AFIX   0
C4    1    0.064489    0.268040    0.780971    11.00000    0.02252    0.03284 =
         0.03960   -0.01460    0.01478   -0.00537
AFIX  43
H4A   2   -0.014909    0.249126    0.797672    11.00000   -1.20000
AFIX   0
C5    1    0.193531    0.229500    0.838059    11.00000    0.02441    0.02284 =
         0.02624   -0.00624    0.01263   -0.00501
AFIX  43
H5A   2    0.201734    0.184164    0.893214    11.00000   -1.20000
AFIX   0
C6    1    0.311585    0.256659    0.815296    11.00000    0.01974    0.01906 =
         0.01542   -0.00643    0.00779   -0.00147
C7    1    0.371101    0.128105    0.650984    11.00000    0.02165    0.01891 =
         0.01547    0.00223    0.00895    0.00047
AFIX  43
H7A   2    0.313145    0.167617    0.590496    11.00000   -1.20000
AFIX   0
C8    1    0.375470    0.059505    0.583676    11.00000    0.02641    0.02316 =
         0.01543   -0.00352    0.01014   -0.00310
AFIX  43
H8A   2    0.320203    0.052453    0.477366    11.00000   -1.20000
AFIX   0
C9    1    0.459624    0.001402    0.670191    11.00000    0.02677    0.01769 =
         0.02476   -0.00334    0.01605   -0.00174
AFIX  43
H9A   2    0.462241   -0.045293    0.623518    11.00000   -1.20000
AFIX   0
C10   1    0.540269    0.011830    0.825795    11.00000    0.02277    0.01852 =
         0.02342    0.00457    0.01253    0.00212
AFIX  43
H10A  2    0.598398   -0.027734    0.885885    11.00000   -1.20000
AFIX   0
C11   1    0.535631    0.080207    0.893130    11.00000    0.02020    0.02144 =
         0.01463    0.00038    0.00805   -0.00191
AFIX  43
H11A  2    0.590651    0.086955    0.999577    11.00000   -1.20000
AFIX   0
C12   1    0.451622    0.139050    0.807128    11.00000    0.01782    0.01695 =
         0.01633   -0.00055    0.01067   -0.00304
C13   1    0.451864    0.213127    0.885698    11.00000    0.01986    0.01848 =
         0.01005    0.00047    0.00787   -0.00162
AFIX  13
H13A  2    0.466892    0.200911    0.993122    11.00000   -1.20000
AFIX   0
C14   1    0.578064    0.262220    0.895522    11.00000    0.01834    0.01613 =
         0.01333    0.00098    0.00767    0.00160
C15   1    0.760498    0.347677    1.080609    11.00000    0.01694    0.01657 =
         0.01356    0.00061    0.00533    0.00089
C16   1    0.847557    0.361062    1.002592    11.00000    0.02310    0.02166 =
         0.01475   -0.00123    0.00952   -0.00052
AFIX  43
H16A  2    0.825209    0.339062    0.905156    11.00000   -1.20000
AFIX   0
C17   1    0.967424    0.406921    1.068725    11.00000    0.02023    0.02292 =
         0.02053   -0.00015    0.01021   -0.00118
AFIX  43
H17A  2    1.027985    0.415827    1.016994    11.00000   -1.20000
AFIX   0
C18   1    0.998318    0.439458    1.209447    11.00000    0.01644    0.01680 =
         0.02258   -0.00026    0.00407   -0.00016
C19   1    0.909827    0.428530    1.285520    11.00000    0.02301    0.02243 =
         0.01605   -0.00540    0.00675    0.00093
AFIX  43
H19A  2    0.930741    0.452112    1.381238    11.00000   -1.20000
AFIX   0
C20   1    0.791090    0.383030    1.220629    11.00000    0.02061    0.02277 =
         0.01679   -0.00227    0.00992    0.00082
AFIX  43
H20A  2    0.729478    0.375656    1.271675    11.00000   -1.20000
HKLF 4 1 0 0 1 0 -1 0 1 0 0
REM  bks131_0m in P2(1)/c (100K)
REM R1 =  0.0439 for   3091 Fo > 4sig(Fo)  and  0.0539 for all   3639 data
REM    212 parameters refined using      0 restraints
END
WGHT      0.0323      1.4338
REM Highest difference peak  0.302,  deepest hole -0.277,  1-sigma level  0.056
Q1    1   0.3809  0.2368  0.8508  11.00000  0.05    0.30
Q2    1   0.4606  0.1014  0.8490  11.00000  0.05    0.30
Q3    1   0.3238  0.2985  0.8111  11.00000  0.05    0.29
Q4    1   0.5046  0.2439  0.8835  11.00000  0.05    0.29
Q5    1   0.4459  0.1766  0.8314  11.00000  0.05    0.28
Q6    1   0.4674  0.0012  0.7581  11.00000  0.05    0.28
Q7    1   0.7252  0.3027  1.0542  11.00000  0.05    0.28
Q8    1   1.0542  0.4841  1.2217  11.00000  0.05    0.28
Q9    1   1.1937  0.4396  1.3262  11.00000  0.05    0.27
Q10   1   1.0810  0.4573  1.2508  11.00000  0.05    0.27
Q11   1   0.4313  0.1368  0.7388  11.00000  0.05    0.27
Q12   1   0.2601  0.2542  0.8467  11.00000  0.05    0.26
Q13   1   0.3615  0.0835  0.6456  11.00000  0.05    0.26
Q14   1   0.8775  0.3825  1.2636  11.00000  0.05    0.26
Q15   1   1.2583  0.4787  1.3896  11.00000  0.05    0.25
Q16   1   0.5626  0.0554  0.8523  11.00000  0.05    0.25
Q17   1   1.1117  0.5425  1.2659  11.00000  0.05    0.24
Q18   1   0.5184  0.1192  0.8509  11.00000  0.05    0.24
Q19   1   0.7951  0.3559  1.1666  11.00000  0.05    0.24
Q20   1   0.8829  0.4012  1.0222  11.00000  0.05    0.24
;
