# Supplementary material for: N-(4-Chloro­phen­yl)-2,2-diphenyl­acetamide
Source: Acta Crystallogr Sect E Struct Rep Online. 2012 Jul 25;68(Pt 8):o2556–7. doi: 10.1107/S1600536812032965 (PMC3414999; doi:10.1107/S1600536812032965)
Supplement: Supplementary file 2 [file e-68-o2556-Isup2.hkl]

# 
# h,k,l, Fc-squared, Fo-squared, sigma(Fo-squared) and status flag 
# 
data_I
_shelx_title ' bks131_0m in P2(1)/c (100K)' 
_shelx_refln_list_code          4 
_shelx_F_calc_maximum      157.80 
_exptl_crystal_F_000       672.00 
_reflns_d_resolution_high  0.7697 
 
loop_ 
 _symmetry_equiv_pos_as_xyz 
 'x, y, z' 
 '-x, y+1/2, -z+1/2' 
 '-x, -y, -z' 
 'x, -y-1/2, z-1/2' 
 
_cell_length_a    10.2147 
_cell_length_b    17.8203 
_cell_length_c     9.5730 
_cell_angle_alpha  90.000 
_cell_angle_beta  114.019 
_cell_angle_gamma  90.000 
 
_shelx_F_squared_multiplier     1.000 
 
loop_ 
 _refln_index_h 
 _refln_index_k 
 _refln_index_l 
 _refln_F_squared_calc 
 _refln_F_squared_meas 
 _refln_F_squared_sigma 
 _refln_observed_status 
   1   0   0     1323.84     1226.58     14.46 o 
   2   0   0     3114.33     2920.40     36.95 o 
   3   0   0     1351.20     1319.66     13.33 o 
   4   0   0     1556.44     1395.38     14.64 o 
   5   0   0     2126.59     2045.91     19.74 o 
   6   0   0     1184.97     1095.05     13.95 o 
   7   0   0      318.00      367.97      7.17 o 
   8   0   0      190.24      178.03      6.74 o 
   9   0   0      168.44      162.99     10.73 o 
  10   0   0      967.80      983.26     39.15 o 
  11   0   0      160.06      146.29     15.53 o 
  12   0   0      113.30      116.03     17.15 o 
   1   1   0      275.16      251.57      2.78 o 
   2   1   0      446.52      418.25      3.80 o 
   3   1   0      108.43      102.71      1.76 o 
   4   1   0      662.69      645.19      5.67 o 
   5   1   0      109.19      120.20      3.27 o 
   6   1   0      525.97      589.44      6.40 o 
   7   1   0     1513.02     1420.66     12.48 o 
   8   1   0        0.00        2.63      1.65 o 
   9   1   0      199.37      202.01      8.40 o 
  10   1   0      124.38      140.95     10.13 o 
  11   1   0        2.25        4.34      4.35 o 
  12   1   0        6.80        3.27      5.03 o 
   0   2   0      688.88      690.19     11.56 o 
   1   2   0     2852.28     2696.44     23.46 o 
   2   2   0     2123.78     2080.21     15.27 o 
   3   2   0     6691.07     6365.52     42.29 o 
   4   2   0       22.10       27.52      1.16 o 
   5   2   0      127.60      141.64      4.07 o 
   6   2   0     1277.86     1238.11     12.92 o 
   7   2   0      885.53      871.82      8.78 o 
   8   2   0      426.88      396.20      8.04 o 
   9   2   0        3.74        6.56      2.97 o 
  10   2   0      336.43      368.77     15.85 o 
  11   2   0       47.86       51.72     12.01 o 
  12   2   0       43.70       65.01      9.37 o 
   1   3   0      423.95      398.65      5.03 o 
   2   3   0     9837.33     9472.80     66.53 o 
   3   3   0      776.40      736.94      6.66 o 
   4   3   0      496.92      518.71      4.84 o 
   5   3   0     3254.72     3294.09     23.62 o 
   6   3   0      494.54      492.25      6.74 o 
   7   3   0     1272.09     1308.86     12.33 o 
   8   3   0      362.02      361.93      8.39 o 
   9   3   0      122.59      118.03      7.53 o 
  10   3   0       46.76       59.13      8.00 o 
  11   3   0       54.90       62.85      8.68 o 
  12   3   0       12.29       13.35      9.92 o 
   0   4   0     3547.92     3488.68     44.61 o 
   1   4   0     2853.81     2804.00     30.59 o 
   2   4   0      854.74      825.36      8.73 o 
   3   4   0      459.05      393.99      4.32 o 
   4   4   0     1729.51     1652.48     12.27 o 
   5   4   0       11.67       29.15      1.34 o 
   6   4   0      196.65      194.39      3.18 o 
   7   4   0      640.70      614.52      7.02 o 
   8   4   0      126.40      115.89      4.54 o 
   9   4   0      101.79      126.29      7.32 o 
  10   4   0       52.80       32.61     23.80 o 
  11   4   0        5.35        3.03      4.45 o 
   1   5   0      353.33      361.81      5.15 o 
   2   5   0     2664.50     2557.64     20.81 o 
   3   5   0     4623.10     4769.91     40.24 o 
   4   5   0        0.36        0.67      0.61 o 
   5   5   0      486.63      502.32      5.67 o 
   6   5   0       40.25       49.70      1.88 o 
   7   5   0        5.18        2.38      1.04 o 
   8   5   0        0.01        2.30      1.92 o 
   9   5   0        0.01        0.31      2.26 o 
  10   5   0       26.60       28.47      7.53 o 
  11   5   0       51.19       50.96     12.11 o 
   0   6   0      111.75       87.75      2.79 o 
   1   6   0       31.34       31.43      1.83 o 
   2   6   0     2132.13     2060.79     19.20 o 
   3   6   0     5429.82     5483.81     43.07 o 
   4   6   0       58.67       49.27      1.96 o 
   5   6   0      314.83      323.85      4.93 o 
   6   6   0      784.39      725.46      8.08 o 
   7   6   0      758.24      716.66      9.44 o 
   8   6   0        7.99        5.12      2.18 o 
   9   6   0      210.16      199.45      8.17 o 
  10   6   0     1409.42     1430.51     35.94 o 
  11   6   0       36.17       38.04      7.72 o 
   1   7   0      559.86      550.22      7.82 o 
   2   7   0        3.31        6.41      0.93 o 
   3   7   0      291.76      249.84      3.91 o 
   4   7   0      157.50      146.02      3.11 o 
   5   7   0       32.97       45.18      2.10 o 
   6   7   0       31.41       32.67      2.03 o 
   7   7   0        3.01        3.27      1.44 o 
   8   7   0      545.50      487.99     11.16 o 
   9   7   0        0.88       -1.37      2.72 o 
  10   7   0       18.09       20.71      5.88 o 
  11   7   0       17.59        7.19     10.37 o 
   0   8   0     6337.03     6395.23     82.69 o 
   1   8   0       78.81       99.80      2.91 o 
   2   8   0      645.57      641.74      7.40 o 
   3   8   0     5927.76     5829.83     68.29 o 
   4   8   0      783.14      734.94      8.36 o 
   5   8   0      334.13      331.24      5.02 o 
   6   8   0      353.35      332.77      5.32 o 
   7   8   0      519.67      512.87     10.14 o 
   8   8   0      213.68      190.54      7.84 o 
   9   8   0      186.41      216.64      9.81 o 
  10   8   0      495.65      520.32     20.00 o 
  11   8   0      114.16      127.00     12.34 o 
   1   9   0      524.75      523.15      8.24 o 
   2   9   0       70.82       58.85      2.06 o 
   3   9   0      629.64      651.18      7.58 o 
   4   9   0      110.83      108.79      2.87 o 
   5   9   0      291.19      281.99      6.09 o 
   6   9   0        9.91        7.78      1.84 o 
   7   9   0      460.23      425.79     10.21 o 
   8   9   0       10.33        5.22      2.84 o 
   9   9   0       27.25       30.90      4.44 o 
  10   9   0      158.45      148.16     11.61 o 
  11   9   0        5.43        1.88      5.29 o 
   0  10   0        2.23       20.60      2.02 o 
   1  10   0       45.31       54.71      2.47 o 
   2  10   0       70.30       86.79      2.82 o 
   3  10   0     1358.93     1247.91     13.01 o 
   4  10   0       37.71       35.92      2.02 o 
   5  10   0       64.31       72.76      2.83 o 
   6  10   0      528.12      537.01      9.97 o 
   7  10   0       72.91       84.63      5.62 o 
   8  10   0        0.38        1.09      2.23 o 
   9  10   0        7.15       10.72      3.41 o 
  10  10   0      368.05      408.22     17.98 o 
   1  11   0        1.27        3.92      0.99 o 
   2  11   0      445.97      405.37      9.98 o 
   3  11   0      110.11      122.42      3.24 o 
   4  11   0      820.93      770.01      9.14 o 
   5  11   0       10.87       10.99      1.53 o 
   6  11   0      294.76      271.49      7.89 o 
   7  11   0       67.08       58.68      4.78 o 
   8  11   0       47.96       58.13      5.57 o 
   9  11   0       43.32       39.52      5.06 o 
  10  11   0        5.76       11.51      4.24 o 
   0  12   0     1742.82     1745.94     24.07 o 
   1  12   0      458.15      461.52      7.06 o 
   2  12   0      115.79      111.21      3.88 o 
   3  12   0      259.82      237.86      5.00 o 
   4  12   0       26.14       28.12      1.92 o 
   5  12   0      400.54      393.88      8.28 o 
   6  12   0       38.65       44.79      3.99 o 
   7  12   0      533.52      545.16     13.30 o 
   8  12   0      119.22      105.56      7.83 o 
   9  12   0       89.99      101.77      7.12 o 
  10  12   0       86.26      114.56     12.38 o 
   1  13   0      298.88      327.60      5.92 o 
   2  13   0      881.53      851.79     11.00 o 
   3  13   0      394.72      382.14      6.71 o 
   4  13   0      529.06      517.75     10.44 o 
   5  13   0      675.69      629.72     12.55 o 
   6  13   0       20.94       23.42      4.56 o 
   7  13   0        0.42        1.37      2.88 o 
   8  13   0      222.58      218.67     10.59 o 
   9  13   0       72.99       69.94      6.59 o 
  10  13   0        3.61        2.38      4.94 o 
   0  14   0     3478.79     3392.61     50.68 o 
   1  14   0       12.28       10.99      1.52 o 
   2  14   0      315.90      293.10      5.18 o 
   3  14   0     2009.07     1959.43     29.66 o 
   4  14   0      310.50      296.01     11.22 o 
   5  14   0       43.60       58.20      5.32 o 
   6  14   0      194.83      210.17      7.87 o 
   7  14   0      171.42      178.29      9.17 o 
   8  14   0       96.17       74.25     10.09 o 
   9  14   0        1.78        1.55      3.78 o 
   1  15   0        6.23        5.16      1.70 o 
   2  15   0      650.80      662.95     12.63 o 
   3  15   0        1.20        6.00      4.63 o 
   4  15   0      657.04      661.75     17.83 o 
   5  15   0       84.97       86.68      6.51 o 
   6  15   0        0.05        1.77      7.08 o 
   7  15   0       77.45       62.79      9.06 o 
   8  15   0       63.82       69.84      9.90 o 
   9  15   0       20.57       22.88      5.74 o 
   0  16   0     1026.62     1073.03     36.07 o 
   1  16   0        1.15        1.74      2.40 o 
   2  16   0       29.42       31.37      4.59 o 
   3  16   0       47.17       55.62      5.45 o 
   4  16   0      364.28      393.80     13.51 o 
   5  16   0        3.49        0.56      4.12 o 
   6  16   0      429.71      438.69     18.70 o 
   7  16   0      163.85      149.63     12.85 o 
   8  16   0       34.00       50.55      8.92 o 
   1  17   0      185.35      177.48     12.93 o 
   2  17   0        2.28        4.46      2.21 o 
   3  17   0       89.86       98.50      7.37 o 
   4  17   0       38.82       31.35      5.62 o 
   5  17   0      430.82      481.42     19.27 o 
   6  17   0       11.21       10.20      5.09 o 
   7  17   0        0.03        0.20      4.78 o 
   8  17   0      256.22      297.38     17.17 o 
   0  18   0      217.98      211.49     20.54 o 
   1  18   0      111.22      109.63     10.79 o 
   2  18   0        1.08       14.67     15.31 o 
   3  18   0       12.74        7.69      6.91 o 
   4  18   0        0.04       -3.56      3.15 o 
   5  18   0       94.31       97.82     13.51 o 
   6  18   0        1.70        3.75      4.79 o 
   7  18   0        4.08        3.50      5.60 o 
   1  19   0      251.20      288.47     16.81 o 
   2  19   0      122.69      150.85     17.49 o 
   3  19   0        4.01        7.55      5.36 o 
   4  19   0        5.65       -6.07      7.34 o 
   5  19   0      149.92      194.82     13.74 o 
   6  19   0       81.81      110.31     12.20 o 
   0  20   0       39.54       54.92     13.42 o 
   1  20   0        6.36       10.72      5.72 o 
   3  20   0       44.00       38.74      8.70 o 
   4  20   0        1.61       -6.39      4.27 o 
   5  20   0        0.52       -1.92      8.48 o 
   6  20   0      120.98      137.82     20.15 o 
   1  21   0        0.58        5.76      5.16 o 
   2  21   0       62.06       82.69     16.88 o 
   3  21   0       81.43      106.14     13.03 o 
   4  21   0       37.64        7.15     13.84 o 
   5  21   0      171.64      193.08     14.40 o 
   0  22   0      272.90      310.06     26.45 o 
   1  22   0        0.06       31.23      8.32 o 
   2  22   0       13.17       23.48     18.83 o 
   3  22   0      237.77      269.83     22.81 o 
   1  23   0      215.44      261.55     34.87 o 
 -12   1   1      119.00      135.63     23.16 o 
 -11   1   1      320.90      337.03     18.53 o 
 -10   1   1       12.20       14.49      4.90 o 
  -9   1   1      425.13      414.66      9.07 o 
  -8   1   1     1627.63     1620.80     15.42 o 
  -7   1   1       55.29       55.97      1.98 o 
  -6   1   1      235.47      234.83      3.46 o 
  -5   1   1     1117.39     1037.75      8.53 o 
  -4   1   1     2351.35     2301.84     16.95 o 
  -3   1   1     5871.39     5873.57     49.17 o 
  -2   1   1      482.00      535.11      5.06 o 
  -1   1   1      274.79      294.75      5.78 o 
   0   1   1      722.15      701.37     22.74 o 
   1   1   1        6.82        5.99      0.58 o 
   2   1   1       41.00       31.29      1.05 o 
   3   1   1      940.44      872.02      7.14 o 
   4   1   1     1483.65     1432.02     11.65 o 
   5   1   1     3985.76     3961.29     27.53 o 
   6   1   1      181.08      168.67      3.17 o 
   7   1   1      226.88      217.18      4.53 o 
   8   1   1       85.34       93.53      7.70 o 
   9   1   1      310.17      314.94     10.51 o 
  10   1   1       72.91       84.29     10.59 o 
  11   1   1      154.21      162.72     11.83 o 
 -12   2   1       22.51       30.19      7.06 o 
 -11   2   1       42.43       49.27      7.90 o 
 -10   2   1       51.85       50.57     10.52 o 
  -9   2   1      987.11      978.12     17.13 o 
  -8   2   1      457.26      487.77      9.88 o 
  -7   2   1        4.31        3.75      0.96 o 
  -6   2   1        2.77        4.84      0.83 o 
  -5   2   1      474.60      534.74      5.52 o 
  -4   2   1        5.21        5.33      0.71 o 
  -3   2   1      715.56      740.11      7.26 o 
  -2   2   1     4940.55     5053.76     73.20 o 
  -1   2   1      544.55      555.27      7.58 o 
   0   2   1     5807.92     5407.08    115.86 o 
   1   2   1     5502.86     5297.63     52.10 o 
   2   2   1      391.03      365.12      3.77 o 
   3   2   1       44.56       40.14      1.29 o 
   4   2   1      890.17      998.86      8.85 o 
   5   2   1      170.88      189.49      4.41 o 
   6   2   1       44.73       50.92      1.86 o 
   7   2   1      362.51      361.13      6.35 o 
   8   2   1        1.06        8.01      2.54 o 
   9   2   1      175.40      164.72      7.80 o 
  10   2   1       85.20       97.41     10.22 o 
  11   2   1      474.87      511.44     20.73 o 
 -12   3   1      635.91      709.93     24.87 o 
 -11   3   1       97.51      104.24     10.63 o 
 -10   3   1       82.10       86.82      9.04 o 
  -9   3   1      252.31      269.46      8.33 o 
  -8   3   1      313.79      297.06      5.61 o 
  -7   3   1      371.14      335.75      4.80 o 
  -6   3   1      187.21      171.54      3.02 o 
  -5   3   1     1691.70     1627.74     14.96 o 
  -4   3   1     1182.05     1261.02     11.30 o 
  -3   3   1      611.18      631.77      6.00 o 
  -2   3   1    15823.24    16108.08    134.27 o 
  -1   3   1     4789.74     4796.18     49.74 o 
   0   3   1     2256.59     2233.68     25.53 o 
   1   3   1     7783.30     7526.73     54.18 o 
   2   3   1     1794.16     1725.94     13.19 o 
   3   3   1      358.81      365.99      4.02 o 
   4   3   1      443.90      411.76      4.55 o 
   5   3   1      514.37      476.32      5.11 o 
   6   3   1        6.50        8.90      0.99 o 
   7   3   1      280.36      276.69      5.26 o 
   8   3   1     1851.99     1805.98     24.71 o 
   9   3   1       15.61       17.72      3.61 o 
  11   3   1      376.78      168.62     16.62 o 
 -12   4   1        0.17        1.53      4.22 o 
 -11   4   1       10.88        5.29      4.43 o 
 -10   4   1      282.79      282.85     10.90 o 
  -9   4   1      471.87      469.73     16.64 o 
  -8   4   1      208.29      195.41      4.66 o 
  -7   4   1       42.62       39.23      2.04 o 
  -6   4   1        2.16        2.16      0.79 o 
  -5   4   1        3.65        7.09      0.89 o 
  -4   4   1      288.35      322.94      3.83 o 
  -3   4   1       21.85       30.26      1.27 o 
  -2   4   1     6489.90     6482.17     53.59 o 
  -1   4   1      274.67      276.98      4.60 o 
   0   4   1    11102.63    10966.82    120.30 o 
   1   4   1    11050.79    10520.51     79.68 o 
   2   4   1       31.77       29.15      1.08 o 
   3   4   1     3180.06     3329.81     25.04 o 
   4   4   1      543.59      566.16      6.12 o 
   5   4   1        3.76        6.03      0.88 o 
   6   4   1       31.30       28.26      1.68 o 
   7   4   1       22.51       19.53      1.84 o 
   8   4   1      198.39      211.41      7.00 o 
   9   4   1        3.59        5.72      2.81 o 
  10   4   1        2.58       -1.52      4.09 o 
  11   4   1        0.27        1.29      4.49 o 
 -12   5   1        8.36       11.98      5.25 o 
 -11   5   1        9.90        7.05      4.84 o 
 -10   5   1        6.09        1.38      3.07 o 
  -9   5   1      239.51      232.25      9.93 o 
  -8   5   1      278.34      269.89      6.43 o 
  -7   5   1        0.01        0.26      0.90 o 
  -6   5   1      377.49      363.81      4.76 o 
  -5   5   1     1204.42     1160.74     10.27 o 
  -4   5   1     6293.79     6480.70     47.01 o 
  -3   5   1      996.51      971.88      8.61 o 
  -2   5   1     3378.49     3303.07     30.15 o 
  -1   5   1      236.57      232.89      4.40 o 
   0   5   1      342.46      345.21      4.59 o 
   1   5   1     9280.23     8760.53     66.59 o 
   2   5   1     3802.52     3653.50     29.28 o 
   3   5   1        0.43        1.33      0.57 o 
   4   5   1     2504.47     2444.73     19.02 o 
   5   5   1      184.69      166.12      3.01 o 
   6   5   1        0.12        1.97      1.08 o 
   7   5   1      503.51      479.43      8.02 o 
   8   5   1      122.34      123.50      4.93 o 
   9   5   1        5.21        7.36      3.66 o 
  10   5   1       23.89       24.48      6.52 o 
  11   5   1      132.70      154.03     12.24 o 
 -12   6   1      367.53      357.85     55.74 o 
 -10   6   1       50.51       49.90      6.51 o 
  -9   6   1        0.00       -1.45      2.21 o 
  -8   6   1       46.82       39.25      2.88 o 
  -7   6   1      140.00      127.17      3.20 o 
  -6   6   1     1053.23     1070.07     10.47 o 
  -5   6   1       42.08       40.25      1.83 o 
  -4   6   1       19.97       18.64      1.25 o 
  -3   6   1      198.98      181.12      3.21 o 
  -2   6   1      924.41      892.93     10.34 o 
  -1   6   1     1449.88     1462.44     16.63 o 
   0   6   1       11.06       14.30      1.06 o 
   1   6   1     1198.16     1210.33     11.00 o 
   2   6   1     2289.96     2329.58     18.26 o 
   3   6   1     1481.73     1536.16     12.91 o 
   4   6   1        2.05        1.55      0.69 o 
   5   6   1       35.98       35.10      1.68 o 
   6   6   1      299.87      281.98      5.49 o 
   7   6   1      194.29      189.41      6.15 o 
   8   6   1       41.37       42.22      4.52 o 
   9   6   1        3.13        2.09      3.49 o 
  10   6   1        2.60       -4.07      4.03 o 
  11   6   1       82.45       90.82     16.07 o 
 -11   7   1      139.95      143.34     11.44 o 
 -10   7   1       31.44       32.89      5.23 o 
  -9   7   1      635.41      633.23     16.57 o 
  -8   7   1       10.80        9.34      2.02 o 
  -7   7   1      217.49      234.34      6.04 o 
  -6   7   1     1694.24     1681.11     15.53 o 
  -5   7   1      796.82      705.09      7.94 o 
  -4   7   1     1262.15     1394.43     13.50 o 
  -3   7   1       90.33       94.84      2.84 o 
  -2   7   1      913.71      855.54      9.42 o 
  -1   7   1       16.70        7.24      0.88 o 
   0   7   1      119.32      112.28      2.75 o 
   1   7   1      343.39      313.53      4.11 o 
   2   7   1     2172.27     2020.22     20.13 o 
   3   7   1     3823.59     3981.39     30.93 o 
   4   7   1      186.81      172.07      2.99 o 
   5   7   1       26.10       17.65      1.46 o 
   6   7   1      255.75      263.58      5.36 o 
   7   7   1      252.27      300.76      7.83 o 
   8   7   1       96.49      115.77      6.47 o 
   9   7   1       27.09       24.07      5.04 o 
  10   7   1       34.57       34.19      7.02 o 
  11   7   1      175.76      223.03     14.32 o 
 -11   8   1      123.84      137.38     11.95 o 
 -10   8   1       95.95       87.43      7.77 o 
  -9   8   1        9.13       13.80      3.91 o 
  -8   8   1      134.42      113.07      4.98 o 
  -7   8   1       32.68       38.26      3.32 o 
  -6   8   1      340.74      348.45      6.43 o 
  -5   8   1       21.12       16.21      1.51 o 
  -4   8   1      548.01      503.09     10.00 o 
  -3   8   1      267.98      282.79      5.21 o 
  -2   8   1      933.50      934.12     10.76 o 
  -1   8   1      296.05      305.53      4.54 o 
   0   8   1       25.41       22.37      1.57 o 
   1   8   1      495.45      536.51      6.51 o 
   2   8   1      745.82      746.22      8.14 o 
   3   8   1      296.14      282.80      4.03 o 
   4   8   1      131.80      112.23      2.59 o 
   5   8   1       43.96       35.11      1.94 o 
   6   8   1       40.51       34.31      3.20 o 
   7   8   1      144.41      119.65      6.74 o 
   8   8   1       37.41       29.91      4.26 o 
   9   8   1       50.13       50.97      6.97 o 
  10   8   1        9.77        6.55      5.11 o 
 -11   9   1      137.81      136.98     11.28 o 
 -10   9   1       11.50       12.02      4.08 o 
  -9   9   1      100.18       96.62      7.81 o 
  -8   9   1      313.53      322.91      9.96 o 
  -7   9   1        2.75        1.22      1.86 o 
  -6   9   1      459.94      432.56      7.45 o 
  -5   9   1      437.84      400.88      6.06 o 
  -4   9   1      647.96      642.48      7.38 o 
  -3   9   1     2632.60     2704.46     25.90 o 
  -2   9   1      791.41      725.12     10.50 o 
  -1   9   1     1969.03     1999.38     19.39 o 
   0   9   1       55.07       51.34      2.05 o 
   1   9   1     2108.28     2007.75     19.12 o 
   2   9   1        4.46        3.97      0.88 o 
   3   9   1       41.14       44.98      1.71 o 
   4   9   1      329.04      323.40      4.69 o 
   5   9   1      192.62      164.43      3.94 o 
   6   9   1       32.93       24.34      2.83 o 
   7   9   1      123.03      125.85      7.85 o 
   8   9   1      626.85      632.82     15.07 o 
   9   9   1      114.65      118.35      8.51 o 
  10   9   1       94.32      110.11     11.58 o 
 -11  10   1        2.47        4.97      5.24 o 
 -10  10   1      240.56      272.66     11.69 o 
  -9  10   1        1.87        2.71      3.01 o 
  -8  10   1      132.36      125.20      6.58 o 
  -7  10   1      117.81       92.55      5.12 o 
  -6  10   1       70.50       67.80      3.23 o 
  -5  10   1       11.45       14.73      1.42 o 
  -4  10   1      325.16      317.23      4.84 o 
  -3  10   1      166.76      189.87      4.09 o 
  -2  10   1      799.60      815.10     10.26 o 
  -1  10   1      205.87      172.92      3.43 o 
   0  10   1      135.76      160.86      3.64 o 
   1  10   1      700.89      770.32      9.01 o 
   2  10   1      514.49      473.84      6.70 o 
   3  10   1     1466.74     1443.48     13.24 o 
   4  10   1     1163.08     1116.65     11.10 o 
   5  10   1       45.10       42.86      2.47 o 
   6  10   1      521.24      473.60     12.41 o 
   7  10   1        0.07        2.24      3.20 o 
   8  10   1      108.89       92.00      6.93 o 
   9  10   1        0.13        0.53      3.86 o 
  10  10   1       52.95       38.62      8.11 o 
 -11  11   1      263.45      274.38     15.66 o 
 -10  11   1       22.59       20.68      4.75 o 
  -9  11   1      190.24      206.44     11.50 o 
  -8  11   1       19.58       21.87      3.70 o 
  -7  11   1        1.67        1.16      3.45 o 
  -6  11   1      148.95      143.60      5.47 o 
  -5  11   1      797.09      774.39      9.87 o 
  -4  11   1      263.11      257.29      4.68 o 
  -3  11   1      110.22      109.91      3.41 o 
  -2  11   1     4418.67     4355.22     41.22 o 
  -1  11   1      169.83      152.16      3.61 o 
   0  11   1      522.39      508.54      7.54 o 
   1  11   1       34.09       37.11      1.98 o 
   2  11   1     2100.76     1990.92     21.47 o 
   3  11   1      464.90      466.80      5.98 o 
   4  11   1      433.97      422.14      7.14 o 
   5  11   1      595.20      552.40      9.74 o 
   6  11   1      107.95      118.64      6.64 o 
   7  11   1      153.26      151.80      8.76 o 
   8  11   1      478.51      451.02     15.26 o 
   9  11   1        0.04        0.39      3.11 o 
  10  11   1        1.59        4.38      5.30 o 
 -10  12   1      230.18      282.84     15.39 o 
  -9  12   1      236.92      251.79     23.56 o 
  -8  12   1       39.51       34.36      4.49 o 
  -7  12   1        5.74        8.06      3.37 o 
  -6  12   1      270.37      233.13      8.36 o 
  -5  12   1       11.44        9.71      2.30 o 
  -4  12   1        0.05        0.71      1.00 o 
  -3  12   1      105.39      106.42      3.58 o 
  -2  12   1       89.98       77.11      2.63 o 
  -1  12   1       25.00       36.90      1.99 o 
   0  12   1      261.24      253.11      5.09 o 
   1  12   1       24.65       22.37      1.64 o 
   2  12   1        0.48        1.19      1.15 o 
   3  12   1      339.56      338.11      6.21 o 
   4  12   1     1726.59     1678.76     21.00 o 
   5  12   1      245.91      222.96      6.88 o 
   6  12   1       10.70        7.30      3.42 o 
   7  12   1        4.41        9.50      3.90 o 
   8  12   1       44.44       33.37      5.88 o 
   9  12   1      419.56      462.77     13.98 o 
 -10  13   1       30.53       23.24      6.53 o 
  -9  13   1       22.22       25.53      9.13 o 
  -8  13   1      326.41      328.98     12.97 o 
  -7  13   1       85.96       88.16      9.72 o 
  -6  13   1      227.37      210.15      8.02 o 
  -5  13   1      474.12      476.38     10.01 o 
  -4  13   1      806.19      795.42     12.64 o 
  -3  13   1       53.58       51.99      2.79 o 
  -2  13   1        1.48        0.62      1.11 o 
  -1  13   1      634.05      598.29      8.05 o 
   0  13   1       22.49       25.38      2.16 o 
   1  13   1      556.81      505.17      7.40 o 
   2  13   1       11.97        8.29      1.52 o 
   3  13   1       64.99       71.54      4.14 o 
   4  13   1     1942.66     1899.32     29.72 o 
   5  13   1      612.34      614.38     12.28 o 
   6  13   1      103.89       92.05      7.33 o 
   7  13   1        0.38       -1.54      3.21 o 
   8  13   1      199.60      205.91     10.79 o 
   9  13   1        1.80        0.44      3.10 o 
 -10  14   1       57.56       61.11     10.83 o 
  -9  14   1        2.80        3.77      4.73 o 
  -8  14   1       65.06       64.57      9.07 o 
  -7  14   1       31.71       24.26      6.17 o 
  -6  14   1      965.47      990.12     28.57 o 
  -5  14   1       50.38       57.54      6.46 o 
  -4  14   1       19.55       18.55      2.86 o 
  -3  14   1     1426.81     1358.88     18.28 o 
  -2  14   1       77.29       74.73      3.64 o 
  -1  14   1      358.95      350.86      6.60 o 
   0  14   1      203.35      210.56      5.60 o 
   1  14   1        2.24        6.82      2.61 o 
   2  14   1      241.37      239.20      7.93 o 
   3  14   1     1616.61     1588.33     28.33 o 
   4  14   1       49.30       62.53      5.70 o 
   5  14   1       55.01       47.89      8.22 o 
   6  14   1        1.03       -0.66      2.91 o 
   7  14   1      359.03      377.28     13.65 o 
   8  14   1      274.70      272.21     12.34 o 
   9  14   1        0.63        1.70      3.55 o 
  -9  15   1      182.99      175.80     10.87 o 
  -8  15   1      321.69      353.96     17.32 o 
  -7  15   1       16.10       12.72      5.82 o 
  -6  15   1       22.20       31.88      6.63 o 
  -5  15   1       13.45       14.25      3.65 o 
  -4  15   1       11.69       14.54      3.26 o 
  -3  15   1      309.30      302.16      9.79 o 
  -2  15   1        1.12        1.21      2.25 o 
  -1  15   1       77.22       66.03      4.42 o 
   0  15   1        1.79       -1.39      1.96 o 
   1  15   1      246.70      251.82      8.83 o 
   2  15   1      258.25      277.95     12.08 o 
   3  15   1        1.78       -0.83      3.06 o 
   4  15   1      208.56      209.44     13.95 o 
   5  15   1       16.99       20.03      4.54 o 
   6  15   1      328.36      309.75     12.00 o 
   7  15   1      661.03      759.45     20.33 o 
   8  15   1        0.27       -0.72      4.83 o 
  -9  16   1       10.61       10.57      5.65 o 
  -8  16   1       14.27       11.85      6.03 o 
  -7  16   1      157.44      175.98     12.49 o 
  -6  16   1       15.26       13.95      4.49 o 
  -5  16   1      775.50      745.91     20.30 o 
  -4  16   1       49.32       69.76      5.75 o 
  -3  16   1       16.73        9.24      3.20 o 
  -2  16   1      553.72      550.03     13.71 o 
  -1  16   1        8.96        9.22      2.85 o 
   0  16   1     2161.54     2153.14     39.34 o 
   1  16   1      573.65      576.07     20.54 o 
   2  16   1       89.09       80.55      8.49 o 
   3  16   1        1.07        7.47      2.81 o 
   4  16   1      138.45      166.99     26.21 o 
   5  16   1       19.14       18.23      5.76 o 
   6  16   1       12.28        5.72      5.15 o 
   7  16   1       58.96       46.83     10.11 o 
   8  16   1      123.81      160.52     18.95 o 
  -8  17   1       42.77       44.27      8.65 o 
  -7  17   1        5.38        6.11      4.31 o 
  -6  17   1       16.89       18.83      4.96 o 
  -5  17   1      421.07      426.46     15.32 o 
  -4  17   1      517.98      517.98     14.18 o 
  -3  17   1      155.66      147.28      7.46 o 
  -2  17   1      314.89      321.46     12.17 o 
  -1  17   1       54.30       57.84      6.87 o 
   0  17   1        6.75       14.88      5.48 o 
   1  17   1     1049.68     1067.85     24.55 o 
   2  17   1       87.64       98.74      7.28 o 
   3  17   1      127.46      133.62     16.84 o 
   4  17   1      437.98      454.73     31.11 o 
   5  17   1      438.90      457.22     18.68 o 
   6  17   1       95.97       97.77     11.04 o 
   7  17   1       56.95       63.55      9.67 o 
  -7  18   1        1.28        6.19      5.14 o 
  -6  18   1      134.15      128.70     11.95 o 
  -5  18   1        3.32        6.22      3.90 o 
  -4  18   1      239.48      254.26     11.72 o 
  -3  18   1      744.67      763.05     21.77 o 
  -2  18   1       77.82       90.65      7.27 o 
  -1  18   1       38.05       41.59      5.45 o 
   0  18   1      107.66      110.51      7.77 o 
   1  18   1      348.32      347.72     18.34 o 
   2  18   1       82.02      100.74     11.47 o 
   3  18   1      328.12      312.10     26.00 o 
   4  18   1        0.40        0.91      6.77 o 
   5  18   1      194.16      188.08     21.72 o 
   6  18   1      280.00      282.13     27.01 o 
   7  18   1        3.22        1.13      8.91 o 
  -7  19   1        9.86       24.77      6.11 o 
  -6  19   1      373.14      405.40     23.11 o 
  -5  19   1       21.04       20.09      5.06 o 
  -4  19   1       86.52       94.04      8.25 o 
  -3  19   1       17.07       18.10      4.60 o 
  -2  19   1      138.65      176.27     17.51 o 
  -1  19   1       45.63       46.39      8.27 o 
   0  19   1        1.22        1.73      5.36 o 
   1  19   1      121.68      137.86     12.16 o 
   2  19   1      253.72      288.03     17.17 o 
   3  19   1        3.90       13.08      9.04 o 
   4  19   1       64.82       71.18     16.06 o 
   5  19   1       21.93       17.93     10.82 o 
   6  19   1      382.79      404.03     32.69 o 
  -6  20   1       47.74       48.63      7.37 o 
  -5  20   1       50.59      119.47     13.81 o 
  -4  20   1       14.39       22.06      7.00 o 
  -3  20   1      194.95      268.50     36.08 o 
  -2  20   1       10.84       74.80     33.14 o 
  -1  20   1        3.71       20.05      8.99 o 
   0  20   1      989.95      987.50     34.08 o 
   1  20   1       37.57       42.32      8.71 o 
   2  20   1       36.38       44.93      9.35 o 
   3  20   1        5.03       12.42      6.08 o 
   4  20   1      130.38      134.89     19.75 o 
   5  20   1       22.92       20.17     11.06 o 
  -5  21   1        4.15       13.20     19.27 o 
  -4  21   1       73.91       81.53     12.21 o 
  -3  21   1      136.41      189.81     30.03 o 
  -2  21   1      210.73      234.18     34.69 o 
  -1  21   1       44.41       93.66     42.96 o 
   0  21   1      158.91      185.91     18.01 o 
   1  21   1      194.79      202.04     15.23 o 
   2  21   1        8.05       18.27      6.56 o 
   3  21   1       81.47       80.44     12.35 o 
   4  21   1      210.06      212.02     16.56 o 
  -4  22   1        6.74       14.49     10.20 o 
  -3  22   1       41.67       57.50     11.33 o 
  -2  22   1        6.65       27.09     21.01 o 
  -1  22   1      349.62      382.17     43.45 o 
   0  22   1       68.60       74.32     11.98 o 
   1  22   1       17.55       28.76      7.42 o 
   2  22   1       18.42       30.63     11.82 o 
   3  22   1       67.63       84.09     14.71 o 
  -1  23   1      181.90      180.21     21.50 o 
   0  23   1      117.61      134.93     13.70 o 
 -12   0   2       18.01       18.82      9.27 o 
 -11   0   2       69.21       84.67     13.00 o 
 -10   0   2      540.30      560.29     18.43 o 
  -9   0   2      169.60      170.84      8.41 o 
  -8   0   2      205.16      277.78      7.85 o 
  -7   0   2     1388.01     1354.71     18.20 o 
  -6   0   2      156.07      143.20      4.54 o 
  -5   0   2      118.82      104.46      3.63 o 
  -4   0   2        9.60       13.12      1.55 o 
  -3   0   2    11825.22    12316.45    145.59 o 
  -2   0   2     8377.55     9534.47    222.98 o 
  -1   0   2     4151.53     4381.71     97.35 o 
   0   0   2    24900.54    24557.49    377.41 o 
   1   0   2      835.58      735.05     20.62 o 
   2   0   2     3151.27     3024.67     37.53 o 
   3   0   2      721.62      770.65     12.51 o 
   4   0   2       82.77       99.01      2.61 o 
   5   0   2       49.70       34.72      1.85 o 
   6   0   2      168.21      148.09      5.52 o 
   7   0   2        1.96       33.27      8.65 o 
   8   0   2      595.78      638.94     20.40 o 
   9   0   2      149.05      145.54     15.25 o 
  10   0   2      104.14      152.99     15.82 o 
  11   0   2      161.12      147.26     15.87 o 
 -12   1   2        2.51        4.21      4.76 o 
 -11   1   2      287.94      295.88     19.99 o 
 -10   1   2       52.95       57.95      5.03 o 
  -9   1   2       39.76       35.61      3.18 o 
  -8   1   2     1279.37     1352.12     30.20 o 
  -7   1   2      213.84      189.43      7.37 o 
  -6   1   2       19.63       17.68      1.77 o 
  -5   1   2       65.66       82.72      2.04 o 
  -4   1   2      486.93      510.19      5.76 o 
  -3   1   2     2934.25     3052.36     26.28 o 
  -2   1   2      522.17      530.88      6.86 o 
  -1   1   2    15669.55    16054.70    216.66 o 
   0   1   2      837.02      875.24     11.06 o 
   1   1   2       70.98       61.65      2.14 o 
   2   1   2     1340.91     1376.68     14.71 o 
   3   1   2      612.31      627.81     10.20 o 
   4   1   2      420.93      440.77      4.76 o 
   5   1   2       22.90       30.13      1.81 o 
   6   1   2      196.34      191.62      3.69 o 
   7   1   2     1250.64     1262.08     14.48 o 
   8   1   2      238.92      244.52      8.66 o 
   9   1   2      157.06      164.43      8.33 o 
  10   1   2       13.19       21.39      5.33 o 
  11   1   2       37.54       40.91      7.70 o 
 -12   2   2       71.35       56.00      8.54 o 
 -11   2   2       25.36       27.77      6.34 o 
 -10   2   2      153.56      146.06      6.71 o 
  -9   2   2       81.74       79.29      4.18 o 
  -8   2   2     3603.41     3541.30     31.41 o 
  -7   2   2       46.52       36.44      1.95 o 
  -6   2   2     2008.64     2074.40     17.25 o 
  -5   2   2     1687.07     1686.69     14.77 o 
  -4   2   2       23.28        7.16      1.04 o 
  -3   2   2     7755.73     8244.07     67.32 o 
  -2   2   2     2652.50     2952.44     29.46 o 
  -1   2   2       85.87       75.37      2.60 o 
   0   2   2      414.03      354.09      7.44 o 
   1   2   2      989.93      997.47     17.12 o 
   2   2   2     1130.54     1071.67     12.34 o 
   3   2   2     2698.27     2507.72     22.02 o 
   4   2   2      226.92      256.58      3.84 o 
   5   2   2     1024.94     1003.21      8.78 o 
   6   2   2      251.89      248.69      4.33 o 
   7   2   2     1108.75     1094.72     13.04 o 
   8   2   2      529.51      570.03     12.06 o 
   9   2   2       39.73       42.65      5.29 o 
  10   2   2      688.47      684.88     54.58 o 
 -12   3   2       29.08       26.49      6.91 o 
 -11   3   2       22.54       24.78      6.26 o 
 -10   3   2       63.74       77.73      6.81 o 
  -9   3   2      233.21      213.46      6.05 o 
  -8   3   2      351.25      394.94     14.50 o 
  -7   3   2        0.16        1.83      0.88 o 
  -6   3   2       21.19       21.41      1.52 o 
  -5   3   2     1751.94     1888.89     15.00 o 
  -4   3   2     2666.36     2902.96     23.02 o 
  -3   3   2     2324.62     2536.09     24.23 o 
  -2   3   2      398.06      467.19      8.46 o 
  -1   3   2      545.86      518.97      8.10 o 
   0   3   2     8588.17     8615.76    191.56 o 
   1   3   2      696.26      706.44      7.84 o 
   2   3   2        4.42        6.36      0.82 o 
   3   3   2      258.10      268.14      4.35 o 
   4   3   2      394.28      395.87      4.84 o 
   5   3   2     1456.94     1477.80     13.47 o 
   6   3   2       22.69       25.24      1.63 o 
   7   3   2        1.15        2.75      1.79 o 
   8   3   2      337.51      312.53      8.79 o 
   9   3   2      356.26      370.87     12.11 o 
  10   3   2       56.38       54.60      8.53 o 
 -12   4   2        3.03       -2.35      4.35 o 
 -11   4   2      349.45      365.35     14.76 o 
 -10   4   2     1037.65     1076.64     23.03 o 
  -9   4   2      508.79      524.40      9.78 o 
  -8   4   2      408.03      412.09      6.94 o 
  -7   4   2     1736.79     1617.84     14.61 o 
  -6   4   2      722.35      675.38      7.67 o 
  -5   4   2     3792.77     4037.33     32.96 o 
  -4   4   2      189.11      169.22      3.54 o 
  -3   4   2     1895.41     1875.20     19.15 o 
  -2   4   2     2961.30     3026.52     30.61 o 
  -1   4   2     5188.94     4988.31     91.37 o 
   0   4   2     5208.80     5225.87    110.03 o 
   1   4   2       86.84       93.35      1.87 o 
   2   4   2     1569.61     1453.71     13.03 o 
   3   4   2      278.52      274.76      3.61 o 
   4   4   2      936.95      935.04      8.48 o 
   5   4   2     2133.28     2049.51     17.75 o 
   6   4   2      428.29      398.25      5.65 o 
   7   4   2       71.31       80.95      2.91 o 
   8   4   2       51.41       70.81      6.32 o 
   9   4   2      308.00      337.07     11.69 o 
  10   4   2        6.57       11.71      5.34 o 
 -12   5   2        4.18        2.49      5.01 o 
 -11   5   2        6.12        8.38      3.59 o 
 -10   5   2      160.23      158.49      8.48 o 
  -9   5   2       50.65       43.17      3.98 o 
  -8   5   2      149.96      127.00      3.84 o 
  -7   5   2      229.44      227.67      4.15 o 
  -6   5   2       33.67       39.92      2.08 o 
  -5   5   2        1.59        1.48      0.59 o 
  -4   5   2      108.73      126.00      2.54 o 
  -3   5   2      172.20      208.63      3.17 o 
  -2   5   2      954.31     1038.47     13.17 o 
  -1   5   2      613.97      667.42      9.94 o 
   0   5   2     9238.71     9531.84     95.84 o 
   1   5   2     1255.38     1295.77     12.84 o 
   2   5   2        2.72        2.67      0.67 o 
   3   5   2     1565.25     1691.40     15.58 o 
   4   5   2        0.21        0.63      0.48 o 
   5   5   2        4.84        3.45      0.98 o 
   6   5   2       21.14       22.25      1.69 o 
   7   5   2       43.69       45.39      2.23 o 
   8   5   2      219.64      218.46      9.17 o 
   9   5   2      195.83      198.88      9.17 o 
  10   5   2        4.83        6.83      5.14 o 
 -12   6   2      171.49      172.30     12.25 o 
 -11   6   2      327.85      330.35     12.64 o 
 -10   6   2      781.70      818.01     19.78 o 
  -9   6   2       13.15        9.50      2.62 o 
  -8   6   2        2.36        1.76      1.49 o 
  -7   6   2       33.61       28.11      2.29 o 
  -6   6   2      307.46      283.56      4.76 o 
  -5   6   2      651.20      668.63      7.42 o 
  -4   6   2      998.07     1009.71      9.76 o 
  -3   6   2      602.90      581.71      6.33 o 
  -2   6   2      240.65      261.34      5.15 o 
  -1   6   2       18.83        4.90      1.22 o 
   0   6   2      807.27      792.58      8.83 o 
   1   6   2      428.47      421.75      5.85 o 
   2   6   2      126.64      156.19      2.97 o 
   3   6   2     1733.26     1736.39     15.11 o 
   4   6   2      434.09      465.26      4.95 o 
   5   6   2      143.40      131.96      3.10 o 
   6   6   2      597.35      570.10      8.15 o 
   7   6   2     1971.12     1884.95     21.83 o 
   8   6   2      170.23      165.53      9.31 o 
   9   6   2      423.73      407.35     14.80 o 
  10   6   2      380.68      373.16     17.85 o 
 -12   7   2        0.07        0.88      8.91 o 
 -11   7   2        3.96        3.65      3.88 o 
 -10   7   2       15.21       20.63      7.19 o 
  -9   7   2       25.82       19.01      3.11 o 
  -8   7   2        0.28        2.34      1.65 o 
  -7   7   2       43.24       41.81      2.59 o 
  -6   7   2        8.45        9.13      1.27 o 
  -5   7   2      148.63      140.87      3.03 o 
  -4   7   2       24.10       31.26      1.60 o 
  -3   7   2      120.86      115.51      2.54 o 
  -2   7   2        0.08       -0.35      0.80 o 
  -1   7   2        4.47        3.25      0.89 o 
   0   7   2      725.80      783.81      9.97 o 
   1   7   2     1749.02     1630.61     18.99 o 
   2   7   2        0.14       -0.54      0.65 o 
   3   7   2      749.54      705.32      7.42 o 
   4   7   2       10.14        9.66      1.01 o 
   5   7   2       78.19       73.54      2.48 o 
   6   7   2      255.07      250.08      5.39 o 
   7   7   2       22.23       18.38      4.30 o 
   8   7   2       80.57       86.51      8.09 o 
   9   7   2        0.22       -2.58      3.42 o 
  10   7   2       64.80       65.80      9.54 o 
 -11   8   2        0.92        3.35      3.31 o 
 -10   8   2      457.89      470.80     14.78 o 
  -9   8   2      143.63      147.93      8.09 o 
  -8   8   2       18.43       19.54      2.57 o 
  -7   8   2        8.22        5.61      1.51 o 
  -6   8   2      251.05      249.73      4.64 o 
  -5   8   2       26.68       31.69      1.89 o 
  -4   8   2      319.40      292.77      4.31 o 
  -3   8   2     1961.60     1994.69     18.67 o 
  -2   8   2      629.15      644.94     10.16 o 
  -1   8   2      174.34      208.61      3.25 o 
   0   8   2     4785.52     4771.46     45.39 o 
   1   8   2     2325.38     2548.80     25.31 o 
   2   8   2     2143.48     2036.53     19.17 o 
   3   8   2      319.83      312.90      4.04 o 
   4   8   2     1166.76     1138.93     11.83 o 
   5   8   2      498.85      498.55      8.07 o 
   6   8   2      495.52      467.58      7.99 o 
   7   8   2      106.23       84.83      7.60 o 
   8   8   2       68.54       70.69      7.51 o 
   9   8   2       50.40       57.39      7.12 o 
  10   8   2      301.91      336.95     17.17 o 
 -11   9   2      117.70      119.66      8.51 o 
 -10   9   2       22.78       34.80      5.37 o 
  -9   9   2        5.24        4.75      3.08 o 
  -8   9   2      317.77      296.16      7.59 o 
  -7   9   2       26.36       30.17      2.63 o 
  -6   9   2      615.75      592.23      9.17 o 
  -5   9   2      143.10      142.35      3.40 o 
  -4   9   2      150.08      162.10      3.40 o 
  -3   9   2       38.98       44.75      1.96 o 
  -2   9   2     1065.32     1053.30     10.55 o 
  -1   9   2      412.10      447.63      5.24 o 
   0   9   2      279.82      287.03      3.99 o 
   1   9   2      444.21      451.93      6.02 o 
   2   9   2     1624.55     1592.28     14.77 o 
   3   9   2      331.19      329.29      4.52 o 
   4   9   2      408.30      384.56      8.70 o 
   5   9   2       14.76       23.10      2.13 o 
   6   9   2       46.10       42.53      3.32 o 
   7   9   2      285.63      273.52     11.39 o 
   8   9   2        6.08        3.09      3.76 o 
   9   9   2       21.38       23.43      5.49 o 
  10   9   2        5.23        4.30      5.13 o 
 -11  10   2      273.29      298.96     16.10 o 
 -10  10   2      196.17      229.30     10.67 o 
  -9  10   2       13.87       15.18      3.96 o 
  -8  10   2      786.50      768.60     15.99 o 
  -7  10   2      276.26      272.28      7.93 o 
  -6  10   2      573.57      580.33      9.89 o 
  -5  10   2      916.61      903.33     10.18 o 
  -4  10   2      275.95      256.03      4.56 o 
  -3  10   2      881.76      792.06      9.39 o 
  -2  10   2      257.37      264.72      3.98 o 
  -1  10   2      487.63      411.99      5.18 o 
   0  10   2        0.33        1.94      0.67 o 
   1  10   2      136.77      131.28      2.89 o 
   2  10   2     1196.15     1112.73     11.19 o 
   3  10   2     4509.90     4307.55     39.02 o 
   4  10   2       25.07       16.10      2.29 o 
   5  10   2      498.74      467.18      8.00 o 
   6  10   2       50.59       35.22      5.22 o 
   7  10   2      280.67      283.70     11.73 o 
   8  10   2      244.16      225.78     11.24 o 
   9  10   2      160.32      178.61     10.71 o 
 -11  11   2       32.39       41.14      7.99 o 
 -10  11   2        2.96        2.70      4.26 o 
  -9  11   2      174.99      142.95     10.63 o 
  -8  11   2        4.05        0.87      2.30 o 
  -7  11   2      282.53      286.38      8.26 o 
  -6  11   2        2.15        3.03      1.91 o 
  -5  11   2     1129.31     1070.32     13.64 o 
  -4  11   2       28.13       25.12      1.75 o 
  -3  11   2      776.55      788.13      9.61 o 
  -2  11   2        0.21        2.14      0.77 o 
  -1  11   2      116.40      132.90      2.48 o 
   0  11   2       10.22        7.40      0.93 o 
   1  11   2      123.30      118.35      2.91 o 
   2  11   2        2.12       -0.68      0.83 o 
   3  11   2       14.66       12.83      2.17 o 
   4  11   2      128.94      143.35      4.03 o 
   5  11   2      425.06      408.64      8.54 o 
   6  11   2       67.51       88.89      7.72 o 
   7  11   2        0.05       -4.69      2.86 o 
   8  11   2       94.33       88.23      8.53 o 
   9  11   2       26.58       24.46      5.67 o 
 -11  12   2       40.27       43.33      8.50 o 
 -10  12   2      132.85      142.56     11.48 o 
  -9  12   2      102.46      113.08     11.16 o 
  -8  12   2      438.02      455.65     14.92 o 
  -7  12   2        0.41        3.10      2.89 o 
  -6  12   2     1130.78     1092.79     21.06 o 
  -5  12   2     2769.43     2662.24     31.05 o 
  -4  12   2      111.99      106.47      4.74 o 
  -3  12   2      595.91      565.72      9.82 o 
  -2  12   2      306.25      288.83      4.96 o 
  -1  12   2      220.82      206.97      3.65 o 
   0  12   2     1380.20     1359.25     14.33 o 
   1  12   2       10.90        7.64      1.25 o 
   2  12   2      528.01      513.04     11.75 o 
   3  12   2       82.65       67.67      4.49 o 
   4  12   2     1243.14     1142.65     14.93 o 
   5  12   2      233.89      244.85     10.00 o 
   6  12   2        3.91        7.68      3.93 o 
   7  12   2      368.96      365.49     13.71 o 
   8  12   2      432.31      459.93     16.14 o 
   9  12   2      133.89      165.00     10.62 o 
 -10  13   2        1.85       12.09      5.45 o 
  -9  13   2        0.35        2.05      4.24 o 
  -8  13   2       18.58       16.40      4.51 o 
  -7  13   2       11.70       15.83      4.26 o 
  -6  13   2      214.54      217.84      8.74 o 
  -5  13   2       51.79       51.42      5.04 o 
  -4  13   2     1274.51     1225.79     19.54 o 
  -3  13   2        0.47        0.33      1.63 o 
  -2  13   2      479.17      471.61      9.81 o 
  -1  13   2      242.50      242.78      5.78 o 
   0  13   2      511.65      500.18      8.86 o 
   1  13   2       42.66       46.31      2.87 o 
   2  13   2       23.51       21.21      3.13 o 
   3  13   2        0.36       -0.05      2.03 o 
   4  13   2       24.34       18.80      3.64 o 
   5  13   2      128.78      123.82      7.70 o 
   6  13   2      178.69      178.03     11.57 o 
   7  13   2       31.27       36.22      6.67 o 
   8  13   2      398.11      419.58     15.72 o 
 -10  14   2        0.76        1.13      4.98 o 
  -9  14   2        7.98        7.44      4.92 o 
  -8  14   2      133.18      108.16     10.27 o 
  -7  14   2      107.32      118.51      8.16 o 
  -6  14   2        0.40        5.01      3.49 o 
  -5  14   2       12.96       10.63      3.16 o 
  -4  14   2      358.16      354.43      9.09 o 
  -3  14   2      582.94      548.26     11.30 o 
  -2  14   2      618.16      606.16     10.08 o 
  -1  14   2      212.20      197.65      5.36 o 
   0  14   2      155.50      161.78      7.35 o 
   1  14   2       25.31       31.66      4.89 o 
   2  14   2      150.33      145.15      5.47 o 
   3  14   2      430.07      447.41     10.65 o 
   4  14   2        0.04       -0.44      2.59 o 
   5  14   2       17.34       21.17      4.40 o 
   6  14   2       51.29       48.68      6.31 o 
   7  14   2      178.11      178.89     10.08 o 
   8  14   2       25.52       33.45      6.25 o 
  -9  15   2      103.78      103.15     11.30 o 
  -8  15   2       47.86       62.48      7.39 o 
  -7  15   2        7.29        5.98      3.81 o 
  -6  15   2        0.81        1.69      3.33 o 
  -5  15   2      145.81      158.38      7.66 o 
  -4  15   2      211.49      216.34      8.58 o 
  -3  15   2      268.09      273.61      9.38 o 
  -2  15   2       72.32       81.05      3.67 o 
  -1  15   2      771.39      742.04     15.35 o 
   0  15   2      345.22      305.42      9.10 o 
   1  15   2        6.87        5.11      1.82 o 
   2  15   2      934.69      930.33     36.67 o 
   3  15   2      292.21      299.53     16.23 o 
   4  15   2      476.00      444.57     16.97 o 
   5  15   2       20.58       28.75      5.11 o 
   6  15   2      219.70      206.35     10.28 o 
   7  15   2       68.19       79.21      8.27 o 
   8  15   2       10.51        2.31      4.05 o 
  -9  16   2        0.53        1.53      4.87 o 
  -8  16   2      131.57      134.67      9.44 o 
  -7  16   2      249.74      249.37     11.77 o 
  -6  16   2       36.52       34.96      5.71 o 
  -5  16   2      315.98      304.64     11.56 o 
  -4  16   2      153.19      163.24      7.75 o 
  -3  16   2      316.05      315.28     10.30 o 
  -2  16   2      198.46      199.93     12.14 o 
  -1  16   2       45.43       47.72      3.52 o 
   0  16   2     1056.50     1077.51     20.82 o 
   1  16   2      289.87      276.45      8.49 o 
   2  16   2      310.57      283.84     23.07 o 
   3  16   2        2.78       11.43      6.80 o 
   4  16   2        0.01        0.61      6.46 o 
   5  16   2      163.33      145.61     11.29 o 
   6  16   2      357.57      385.65     14.16 o 
   7  16   2       89.91       98.96     11.37 o 
  -8  17   2      296.08      293.24     14.44 o 
  -7  17   2        0.54        3.26      3.88 o 
  -6  17   2       78.34       98.26      9.10 o 
  -5  17   2      164.45      162.86      8.16 o 
  -4  17   2      529.12      540.86     14.62 o 
  -3  17   2       72.87       73.59      7.55 o 
  -2  17   2       40.47       41.67      5.83 o 
  -1  17   2      123.04      116.97      7.75 o 
   0  17   2      182.32      213.40     12.66 o 
   1  17   2      320.24      347.01     15.73 o 
   2  17   2       11.26       -2.62      5.21 o 
   3  17   2       41.30       39.08     12.24 o 
   4  17   2      103.61      109.99     19.06 o 
   5  17   2      782.45      813.44     45.07 o 
   6  17   2       39.36       36.29      7.77 o 
   7  17   2      162.72      166.49     22.34 o 
  -8  18   2       54.26       60.73      7.73 o 
  -7  18   2       47.48       59.10      7.42 o 
  -6  18   2       57.01       56.21      7.27 o 
  -5  18   2        0.01       -0.01      3.21 o 
  -4  18   2      288.20      274.80     12.41 o 
  -3  18   2      120.18      114.59      8.76 o 
  -2  18   2      303.50      277.03     12.16 o 
  -1  18   2      328.02      332.42     13.20 o 
   0  18   2      776.57      794.86     21.38 o 
   1  18   2       74.38       75.35     11.93 o 
   2  18   2      165.66      171.60     11.96 o 
   3  18   2       10.92       18.30      9.53 o 
   4  18   2       70.53       92.78     18.52 o 
   5  18   2      204.32      211.05     23.51 o 
   6  18   2      151.85      142.78     20.99 o 
  -7  19   2        2.64       -0.90      4.12 o 
  -6  19   2       73.45       80.42      8.74 o 
  -5  19   2       87.31       88.46      8.75 o 
  -4  19   2       35.52       38.09      7.33 o 
  -3  19   2       84.54       78.14      8.40 o 
  -2  19   2      257.87      258.15     11.84 o 
  -1  19   2      208.67      214.56     10.98 o 
   0  19   2      119.10      129.35     10.24 o 
   1  19   2        5.91        9.78      4.02 o 
   2  19   2       67.09       78.34     16.77 o 
   3  19   2      410.79      481.62     34.12 o 
   4  19   2        0.18       -5.04      6.51 o 
   5  19   2        3.12       10.39      9.97 o 
  -6  20   2       97.10       80.19     12.79 o 
  -5  20   2       57.44       69.27      9.64 o 
  -4  20   2       30.00       26.40      6.61 o 
  -3  20   2      127.71      143.15      9.47 o 
  -2  20   2        1.54        6.82      3.67 o 
  -1  20   2      128.18      212.21     33.22 o 
   0  20   2      108.70      100.41     15.98 o 
   1  20   2      102.27      115.45     12.41 o 
   2  20   2       32.94       47.88      8.98 o 
   3  20   2      292.11      341.23     29.59 o 
   4  20   2       32.68       34.62     13.64 o 
  -5  21   2       47.96       68.56      8.36 o 
  -4  21   2       23.85       97.08     12.11 o 
  -3  21   2       11.49       22.45      7.52 o 
  -2  21   2       30.22       85.18     23.85 o 
  -1  21   2        0.93       14.53     10.67 o 
   0  21   2        3.36       17.90      6.27 o 
   1  21   2       55.20       42.36      9.52 o 
   2  21   2        0.02       23.78     20.94 o 
   3  21   2       20.69       39.02      8.03 o 
  -3  22   2        0.11       -6.32      5.60 o 
  -2  22   2       58.00      134.19     17.15 o 
  -1  22   2      199.60      259.95     28.98 o 
   0  22   2      133.73      174.18     14.61 o 
   1  22   2       74.18      101.99     13.56 o 
   2  22   2      160.12      151.63     14.51 o 
 -13   1   3       24.93       28.33     12.82 o 
 -12   1   3      195.72      208.16     12.83 o 
 -11   1   3      107.23      117.46      6.60 o 
 -10   1   3     1025.69     1025.46     18.98 o 
  -9   1   3     1695.85     1697.42     17.33 o 
  -8   1   3      915.76      887.59     10.50 o 
  -7   1   3       33.27       28.90      2.27 o 
  -6   1   3     1773.79     1723.58     20.22 o 
  -5   1   3       64.13      100.51      2.50 o 
  -4   1   3       26.03       36.38      2.21 o 
  -3   1   3     4391.31     5047.95     56.16 o 
  -2   1   3     1177.73     1247.73     15.00 o 
  -1   1   3      945.42     1021.30     15.56 o 
   0   1   3     5855.92     5904.61     55.62 o 
   1   1   3     1216.66     1107.02     14.15 o 
   2   1   3      274.37      282.02      4.27 o 
   3   1   3     1797.66     1796.51     17.71 o 
   4   1   3     1777.42     1673.93     17.45 o 
   5   1   3      234.93      234.49      6.56 o 
   6   1   3       18.91       16.77      2.87 o 
   7   1   3      916.01      922.16     17.72 o 
   8   1   3       24.26       27.19      4.10 o 
   9   1   3       23.65       29.42      4.81 o 
  10   1   3      298.72      320.97     16.66 o 
 -13   2   3       16.50       12.78      6.39 o 
 -12   2   3      109.92      114.25     10.47 o 
 -11   2   3       21.16       21.84      3.74 o 
 -10   2   3      354.84      368.85     10.56 o 
  -9   2   3        0.08       -2.19      2.21 o 
  -8   2   3        0.28        1.44      1.41 o 
  -7   2   3      582.70      616.34      8.26 o 
  -6   2   3        0.97        0.59      0.88 o 
  -5   2   3      472.63      537.40      6.48 o 
  -4   2   3      927.24     1082.08     11.93 o 
  -3   2   3     2515.72     2809.77     41.25 o 
  -2   2   3       74.30       83.67      2.73 o 
  -1   2   3     1007.44     1014.17     13.79 o 
   0   2   3     2749.93     2837.82     28.24 o 
   1   2   3      269.29      271.87      5.16 o 
   2   2   3      169.03      169.39      2.80 o 
   3   2   3      248.19      249.12     16.94 o 
   4   2   3      234.74      269.82     10.27 o 
   5   2   3      144.66      148.68      5.95 o 
   6   2   3        9.65        8.49      2.42 o 
   7   2   3       38.69       45.66      4.20 o 
   8   2   3       64.29       65.61      6.36 o 
   9   2   3      280.17      263.53     10.68 o 
  10   2   3       55.43       52.12      8.24 o 
 -12   3   3      243.00      247.10     13.83 o 
 -11   3   3       16.03       19.43      4.48 o 
 -10   3   3       19.64       24.16      3.74 o 
  -9   3   3       28.60       29.53      2.98 o 
  -8   3   3      108.66      100.16      3.31 o 
  -7   3   3      460.89      465.18      6.97 o 
  -6   3   3      460.44      446.43      6.35 o 
  -5   3   3      231.55      205.62      3.88 o 
  -4   3   3      448.91      484.50      6.38 o 
  -3   3   3      249.49      236.08      5.19 o 
  -2   3   3     3679.64     3865.78     37.59 o 
  -1   3   3      928.41      942.53     11.05 o 
   0   3   3      240.27      296.99      5.47 o 
   1   3   3     1108.99     1050.70     18.46 o 
   2   3   3      271.30      251.02      3.85 o 
   3   3   3       79.01       65.88      2.42 o 
   4   3   3      716.69      651.14      8.81 o 
   5   3   3      130.00      126.27      4.94 o 
   6   3   3       96.04      100.29      4.94 o 
   7   3   3      622.78      621.52     13.87 o 
   8   3   3      639.30      620.28     16.07 o 
   9   3   3      162.39      153.72      8.42 o 
  10   3   3        9.24       13.31      4.85 o 
 -12   4   3       25.68       11.64      4.57 o 
 -11   4   3       24.53       24.99      4.84 o 
 -10   4   3       42.29       42.95      4.61 o 
  -9   4   3      100.04       95.71      4.45 o 
  -8   4   3        1.92        2.99      1.43 o 
  -7   4   3       28.21       27.46      2.09 o 
  -6   4   3       14.34       13.67      1.47 o 
  -5   4   3     1605.46     1721.67     16.46 o 
  -4   4   3      121.58      163.53      3.35 o 
  -3   4   3       11.07       12.60      1.04 o 
  -2   4   3      753.91      785.57     11.15 o 
  -1   4   3      242.36      242.05      4.42 o 
   0   4   3     2990.82     3018.95     38.94 o 
   1   4   3      354.11      359.88      5.19 o 
   2   4   3       87.30       89.69      2.14 o 
   3   4   3      514.24      539.22      7.17 o 
   4   4   3       19.70       18.51      2.35 o 
   5   4   3      325.40      300.03      7.46 o 
   6   4   3       37.08       42.28      3.83 o 
   7   4   3       29.00       29.66      4.09 o 
   8   4   3       27.84       36.20      5.28 o 
   9   4   3        8.75       15.62      4.09 o 
  10   4   3        0.97        5.36      4.05 o 
 -12   5   3       21.42       17.81      4.86 o 
 -11   5   3      111.90      119.35      8.19 o 
 -10   5   3       39.61       39.89      4.90 o 
  -9   5   3      133.33      131.37      5.24 o 
  -8   5   3        0.06        1.03      1.35 o 
  -7   5   3      756.60      751.35     10.54 o 
  -6   5   3       96.05       93.70      2.77 o 
  -5   5   3     5847.25     6142.20     50.29 o 
  -4   5   3       25.02       23.82      1.38 o 
  -3   5   3       57.41       41.63      1.66 o 
  -2   5   3     2230.32     2284.54     27.17 o 
  -1   5   3      358.15      375.31      5.70 o 
   0   5   3     1449.10     1414.94     18.73 o 
   1   5   3     1066.10     1003.34      9.81 o 
   2   5   3       75.63       77.59      1.92 o 
   3   5   3      223.04      197.79      3.92 o 
   4   5   3      945.98      901.57     13.70 o 
   5   5   3      833.54      792.54     13.22 o 
   6   5   3      957.48      936.74     17.22 o 
   7   5   3      118.17      124.33      6.52 o 
   8   5   3       76.60       89.33      7.66 o 
   9   5   3        0.86       -2.36      2.97 o 
  10   5   3      222.78      240.17     12.73 o 
 -12   6   3      177.45      200.73     10.45 o 
 -11   6   3       16.00       11.87      4.07 o 
 -10   6   3        0.29        0.13      2.20 o 
  -9   6   3       13.45        9.45      2.76 o 
  -8   6   3      813.88      819.88     11.75 o 
  -7   6   3       73.56       62.39      2.89 o 
  -6   6   3      153.79      157.07      3.81 o 
  -5   6   3      403.17      388.61      6.29 o 
  -4   6   3        0.02       -0.05      0.75 o 
  -3   6   3       19.10       20.73      1.42 o 
  -2   6   3       26.69       24.55      1.34 o 
  -1   6   3     2084.39     2229.70     24.95 o 
   0   6   3      874.26      875.50     11.68 o 
   1   6   3      523.95      544.53      6.62 o 
   2   6   3        0.04        0.24      0.66 o 
   3   6   3       41.39       49.27      2.71 o 
   4   6   3      270.69      265.27      6.55 o 
   5   6   3      128.69      122.23      4.99 o 
   6   6   3        0.19        1.64      2.44 o 
   7   6   3      253.41      246.44      9.73 o 
   8   6   3       60.82       62.09      6.47 o 
   9   6   3        6.57        3.03      3.80 o 
  10   6   3        3.94        3.45      4.28 o 
 -12   7   3      393.08      464.85     22.57 o 
 -11   7   3       29.78       25.40      4.93 o 
 -10   7   3      280.05      287.06      9.49 o 
  -9   7   3      471.44      451.82     11.53 o 
  -8   7   3       41.26       43.64      3.10 o 
  -7   7   3     1941.88     1937.46     21.20 o 
  -6   7   3     1721.63     1685.35     16.64 o 
  -5   7   3       49.69       39.30      2.17 o 
  -4   7   3        0.13        0.89      0.80 o 
  -3   7   3     1803.40     1883.12     21.31 o 
  -2   7   3      852.11      761.00     10.98 o 
  -1   7   3       55.66       64.00      2.92 o 
   0   7   3     1452.20     1444.27     16.42 o 
   1   7   3     2475.49     2477.41     24.98 o 
   2   7   3      645.62      617.11      8.58 o 
   3   7   3      370.98      323.60      9.78 o 
   4   7   3      667.57      644.31     12.44 o 
   5   7   3       21.97       29.30      3.90 o 
   6   7   3       14.61       15.82      3.60 o 
   7   7   3      871.85      907.13     22.36 o 
   8   7   3       22.04       18.14      4.96 o 
   9   7   3      153.92      167.86     10.56 o 
 -12   8   3      117.95      137.32     11.60 o 
 -11   8   3        2.05        5.30      2.88 o 
 -10   8   3      185.83      174.05     13.78 o 
  -9   8   3        0.88        0.97      1.57 o 
  -8   8   3        0.12        0.84      1.55 o 
  -7   8   3      240.96      229.84      5.16 o 
  -6   8   3      114.42      109.27      3.16 o 
  -5   8   3       11.48        5.14      1.18 o 
  -4   8   3      229.70      266.06      4.40 o 
  -3   8   3       25.70       30.30      2.42 o 
  -2   8   3     2319.20     2530.23     33.29 o 
  -1   8   3       59.76       77.47      3.44 o 
   0   8   3      651.26      655.23      8.95 o 
   1   8   3      247.66      289.61      5.08 o 
   2   8   3      284.02      299.63      5.51 o 
   3   8   3       39.72       36.50      4.25 o 
   4   8   3      538.78      521.73     12.32 o 
   5   8   3       50.35       41.26      4.65 o 
   6   8   3      214.55      205.76      9.72 o 
   7   8   3       25.50       16.59      4.59 o 
   8   8   3       53.54       50.52      6.82 o 
   9   8   3       53.55       59.05      7.77 o 
 -12   9   3      201.84      211.74     20.16 o 
 -11   9   3        3.52       16.02      7.60 o 
 -10   9   3        0.09       -2.05      3.60 o 
  -9   9   3      108.84      134.49      6.59 o 
  -8   9   3      392.12      371.55      9.34 o 
  -7   9   3      522.63      506.19      8.10 o 
  -6   9   3      810.38      810.65      9.83 o 
  -5   9   3     2147.15     2063.81     21.87 o 
  -4   9   3      177.63      172.27      3.89 o 
  -3   9   3     2833.23     2765.37     36.85 o 
  -2   9   3      176.37      155.64      4.94 o 
  -1   9   3        0.87        0.13      1.08 o 
   0   9   3       16.89        8.10      1.75 o 
   1   9   3     1352.72     1352.13     17.10 o 
   2   9   3       14.47       14.01      2.17 o 
   3   9   3      115.51      110.74      6.17 o 
   4   9   3       43.51       45.85      4.68 o 
   5   9   3      439.13      416.48     11.67 o 
   6   9   3      644.03      657.27     17.93 o 
   7   9   3      332.26      315.87     15.60 o 
   8   9   3      523.77      510.18     17.19 o 
   9   9   3       84.01       86.70      9.18 o 
 -11  10   3       48.87       54.28      8.58 o 
 -10  10   3       70.37       79.58      9.54 o 
  -9  10   3       77.82       81.85      7.14 o 
  -8  10   3       64.78       59.73      5.31 o 
  -7  10   3      176.70      160.39      6.13 o 
  -6  10   3       52.24       51.98      3.17 o 
  -5  10   3       10.52        8.21      2.03 o 
  -4  10   3      430.88      414.72      8.74 o 
  -3  10   3      112.80      118.22      4.75 o 
  -2  10   3        4.88        4.33      1.24 o 
  -1  10   3       41.47       31.51      2.76 o 
   0  10   3      220.65      230.26      5.06 o 
   1  10   3      424.59      420.68      9.72 o 
   2  10   3      551.36      526.53     10.61 o 
   3  10   3      150.75      137.29      6.85 o 
   4  10   3     1346.10     1275.83     23.51 o 
   5  10   3       18.89       23.64      4.09 o 
   6  10   3       62.27       68.90      7.15 o 
   7  10   3       16.98       15.27      4.61 o 
   8  10   3       33.27       35.11      6.28 o 
   9  10   3        7.53       11.75      5.36 o 
 -11  11   3        0.21        0.93      4.75 o 
 -10  11   3        0.26        3.07      4.34 o 
  -9  11   3      569.89      548.43     20.39 o 
  -8  11   3       27.12       14.72      7.41 o 
  -7  11   3      205.58      191.28      8.04 o 
  -6  11   3       11.80        5.54      1.90 o 
  -5  11   3       43.50       42.79      3.53 o 
  -4  11   3       11.81       10.72      2.20 o 
  -3  11   3       15.83       17.00      2.52 o 
  -2  11   3      242.01      216.85      6.44 o 
  -1  11   3       25.69       23.87      2.54 o 
   0  11   3      446.06      413.02      7.71 o 
   1  11   3      292.22      268.37      7.73 o 
   2  11   3      375.52      375.62      8.84 o 
   3  11   3     1213.82     1141.56     22.58 o 
   4  11   3      674.06      660.20     14.83 o 
   5  11   3       28.11       27.24      4.69 o 
   6  11   3        4.83        2.58      3.67 o 
   7  11   3      204.79      235.90     11.39 o 
   8  11   3      321.12      313.72     19.31 o 
 -11  12   3      129.77      177.68     13.11 o 
 -10  12   3       68.38       75.94      9.75 o 
  -9  12   3      183.28      182.30     12.03 o 
  -8  12   3      292.95      272.84     14.07 o 
  -7  12   3      280.07      268.73      9.67 o 
  -6  12   3       54.22       53.98      3.96 o 
  -5  12   3       22.78       28.06      4.99 o 
  -4  12   3        3.62        3.24      1.78 o 
  -3  12   3      536.03      549.99     10.81 o 
  -2  12   3       82.44       81.59      4.23 o 
  -1  12   3       30.42       38.50      3.20 o 
   0  12   3      231.88      222.45      6.84 o 
   1  12   3       88.81       81.62      5.20 o 
   2  12   3     1500.95     1422.88     24.89 o 
   3  12   3       20.99       21.80      3.87 o 
   4  12   3      593.89      579.54     15.63 o 
   5  12   3      407.01      386.78     13.09 o 
   6  12   3       13.80       17.63      4.58 o 
   7  12   3       62.79       81.53      8.25 o 
   8  12   3       14.74       12.22      4.99 o 
 -10  13   3       74.28       76.78     10.36 o 
  -9  13   3      453.98      453.44     19.12 o 
  -8  13   3       75.81       58.48      6.73 o 
  -7  13   3       15.47       10.51      3.19 o 
  -6  13   3      279.46      294.32      9.99 o 
  -5  13   3      108.37       98.95      5.02 o 
  -4  13   3      303.53      298.24      8.09 o 
  -3  13   3      488.90      451.66      9.91 o 
  -2  13   3      205.44      208.62      6.85 o 
  -1  13   3       10.54       11.49      3.14 o 
   0  13   3      423.40      421.58     14.33 o 
   1  13   3     1508.84     1441.14     33.23 o 
   2  13   3        3.17        1.69      3.89 o 
   3  13   3     1662.50     1612.93     29.66 o 
   4  13   3      593.30      607.63     16.25 o 
   5  13   3        6.08        2.16      3.18 o 
   6  13   3       63.59       58.44      6.86 o 
   7  13   3       52.41       69.08      7.82 o 
   8  13   3        4.92        3.70      4.35 o 
 -10  14   3      131.05      129.56     12.11 o 
  -9  14   3        0.11        0.97      4.28 o 
  -8  14   3      279.11      271.53     12.18 o 
  -7  14   3        0.43        0.32      3.13 o 
  -6  14   3      634.77      622.46     15.36 o 
  -5  14   3      691.16      669.74     15.75 o 
  -4  14   3     1034.87     1015.57     17.26 o 
  -3  14   3        3.19        1.62      1.96 o 
  -2  14   3       49.24       49.82      4.05 o 
  -1  14   3       54.12       48.57      4.86 o 
   0  14   3      140.50      155.24      7.27 o 
   1  14   3      889.95      890.19     24.19 o 
   2  14   3       86.78       72.59     14.06 o 
   3  14   3      289.37      292.91     23.25 o 
   4  14   3      256.42      219.44      9.68 o 
   5  14   3      528.94      481.39     19.69 o 
   6  14   3       68.72       56.91      7.00 o 
   7  14   3      136.43      139.59      9.87 o 
 -10  15   3      257.69      274.90     16.13 o 
  -9  15   3       17.49       28.05      6.92 o 
  -8  15   3       71.30       81.42      7.69 o 
  -7  15   3        1.31        0.07      3.32 o 
  -6  15   3      471.16      462.28     13.30 o 
  -5  15   3        7.02        6.39      3.51 o 
  -4  15   3      387.50      381.44     11.43 o 
  -3  15   3      320.11      337.81     10.12 o 
  -2  15   3      233.69      190.03      8.24 o 
  -1  15   3       99.88      103.12      8.03 o 
   0  15   3      627.09      580.20     15.22 o 
   1  15   3       54.58       55.19      6.81 o 
   2  15   3        2.56       -4.12      5.09 o 
   3  15   3      207.27      206.62     19.66 o 
   4  15   3      674.92      652.78     38.09 o 
   5  15   3       75.08       57.16      9.36 o 
   6  15   3       39.56       50.78      9.10 o 
   7  15   3      408.71      460.28     21.78 o 
  -9  16   3      260.40      270.38     15.66 o 
  -8  16   3       59.64       53.17      7.09 o 
  -7  16   3       83.10       94.95     10.40 o 
  -6  16   3       87.58       86.48      8.06 o 
  -5  16   3      190.72      210.99      9.26 o 
  -4  16   3      162.00      143.77      8.96 o 
  -3  16   3        3.06        5.12      3.48 o 
  -2  16   3      110.63      129.49      8.46 o 
  -1  16   3       64.61       47.29      7.49 o 
   0  16   3       68.72       71.25      8.87 o 
   1  16   3      295.21      273.48     16.06 o 
   2  16   3      236.91      252.29     22.65 o 
   3  16   3       98.97      102.80     17.86 o 
   4  16   3       63.76       56.74     14.65 o 
   5  16   3        5.18       -0.46      4.45 o 
   6  16   3      146.74      205.57     14.56 o 
  -8  17   3       42.29       45.82      6.97 o 
  -7  17   3       28.27       20.15      6.47 o 
  -6  17   3      176.09      187.77     10.66 o 
  -5  17   3      168.22      159.02      9.62 o 
  -4  17   3       53.00       50.27      6.70 o 
  -3  17   3      112.07      104.68      8.37 o 
  -2  17   3      653.81      642.57     18.90 o 
  -1  17   3      867.63      823.97     26.28 o 
   0  17   3      435.26      391.12     17.49 o 
   1  17   3        0.67       -2.81      3.72 o 
   2  17   3        0.27       -3.95      6.18 o 
   3  17   3      120.67      129.85     17.92 o 
   4  17   3      123.05      138.32     19.50 o 
   5  17   3      425.60      399.31     32.40 o 
   6  17   3       57.74       70.60     10.44 o 
  -8  18   3      212.67      224.82     14.85 o 
  -7  18   3       45.38       51.15      8.81 o 
  -6  18   3       60.61       64.55      7.56 o 
  -5  18   3       48.04       47.52      6.76 o 
  -4  18   3       35.55       51.60      6.98 o 
  -3  18   3      422.60      406.31     15.25 o 
  -2  18   3      170.10      146.30      9.49 o 
  -1  18   3      318.93      321.42     13.27 o 
   0  18   3      285.68      355.55     36.00 o 
   1  18   3        0.01       -5.90      5.30 o 
   2  18   3       53.93       51.10     14.25 o 
   3  18   3       31.36       54.60     14.54 o 
   4  18   3      156.66      157.47     20.78 o 
   5  18   3      476.33      542.23     38.59 o 
  -7  19   3        4.36        7.42      5.30 o 
  -6  19   3        0.05        6.39      4.25 o 
  -5  19   3       33.72       45.08      6.59 o 
  -4  19   3      417.33      432.28     16.07 o 
  -3  19   3      251.30      257.82     12.34 o 
  -2  19   3      219.94      225.77     11.60 o 
  -1  19   3      182.32      177.10     18.05 o 
   0  19   3       29.72       32.40      7.22 o 
   1  19   3       99.01       96.65     11.16 o 
   2  19   3       44.91       57.06      9.13 o 
   3  19   3       33.95       30.17     12.13 o 
   4  19   3       54.10       56.59     15.89 o 
  -6  20   3      209.99      197.04     11.58 o 
  -5  20   3      106.52      113.22      8.95 o 
  -4  20   3       58.62       52.92      8.62 o 
  -3  20   3       16.21       29.16      5.77 o 
  -2  20   3       99.03      122.48     16.65 o 
  -1  20   3      626.55      702.55     21.40 o 
   0  20   3       83.81       97.89      9.67 o 
   1  20   3       93.27       91.24     11.09 o 
   2  20   3      264.04      242.60     25.07 o 
   3  20   3        0.54        2.68      8.48 o 
   4  20   3       13.14        7.04      9.92 o 
  -5  21   3       62.25       65.87     11.72 o 
  -4  21   3       25.21       29.22      9.07 o 
  -3  21   3      247.65      277.94     13.45 o 
  -2  21   3      374.09      360.30     15.31 o 
  -1  21   3        0.71        9.14      5.77 o 
   0  21   3        4.48       17.02     20.24 o 
   1  21   3      363.69      367.23     20.91 o 
  -3  22   3       32.99       44.25     10.49 o 
  -2  22   3      259.93      270.24     32.35 o 
  -1  22   3        5.49       14.89     17.14 o 
   0  22   3       90.02      120.48     15.26 o 
   1  22   3       65.97      104.82     14.69 o 
 -13   0   4        0.77        5.62      7.80 o 
 -12   0   4        8.45       15.65      5.09 o 
 -11   0   4      569.74      610.15     20.67 o 
 -10   0   4      106.08      104.55      9.00 o 
  -9   0   4     1269.56     1236.08     20.22 o 
  -8   0   4      718.38      690.85     12.64 o 
  -7   0   4      550.48      567.25     11.70 o 
  -6   0   4       60.53       62.43      3.45 o 
  -5   0   4     2345.17     2552.93     35.16 o 
  -4   0   4     3971.57     4615.20     92.93 o 
  -3   0   4       10.18       18.51      2.54 o 
  -2   0   4      121.37      112.53      5.78 o 
  -1   0   4     5656.93     6039.51     81.70 o 
   0   0   4      289.79      293.68      7.58 o 
   1   0   4     2140.09     2502.22     48.00 o 
   2   0   4     2904.14     2838.38     54.68 o 
   3   0   4      793.22      787.46     13.65 o 
   4   0   4       48.85       50.41      5.33 o 
   5   0   4      418.53      427.94     13.50 o 
   6   0   4      905.98      889.44     21.84 o 
   7   0   4       94.78      114.01      8.40 o 
   8   0   4       70.26      102.49     11.76 o 
   9   0   4        6.52       19.39      6.65 o 
 -13   1   4        4.94       -1.25      4.99 o 
 -12   1   4       20.31       18.56      3.97 o 
 -11   1   4       53.00       70.26      5.84 o 
 -10   1   4      122.02      132.07      6.66 o 
  -9   1   4      128.42      206.37      5.75 o 
  -8   1   4       27.69       47.85      3.72 o 
  -7   1   4      370.25      356.08      6.86 o 
  -6   1   4      252.90      256.01      4.79 o 
  -5   1   4     1678.66     1947.91     21.04 o 
  -4   1   4     1712.87     2022.86     23.45 o 
  -3   1   4     1093.70     1382.95     16.18 o 
  -2   1   4      332.91      420.55      7.72 o 
  -1   1   4      160.97      175.49      4.04 o 
   0   1   4     1860.09     2037.01     21.81 o 
   1   1   4     1335.94     1469.88     22.26 o 
   3   1   4       87.81      128.20      4.16 o 
   4   1   4       50.36       57.18      4.02 o 
   5   1   4      481.19      491.33     10.33 o 
   6   1   4      185.48      195.15      6.84 o 
   7   1   4       52.01       57.18      6.03 o 
   8   1   4       62.25       65.44      6.94 o 
   9   1   4       28.80       34.40      5.32 o 
 -13   2   4       33.33       30.35      7.40 o 
 -12   2   4       10.33        5.10      3.08 o 
 -11   2   4      264.44      258.99     12.23 o 
 -10   2   4       60.73       58.08      5.19 o 
  -9   2   4     1504.54     1447.82     15.51 o 
  -8   2   4      626.93      636.15      8.92 o 
  -7   2   4       14.58        8.84      1.38 o 
  -6   2   4      660.26      718.27      9.42 o 
  -5   2   4     2406.33     2502.11     24.80 o 
  -4   2   4      181.25      166.10      4.87 o 
  -3   2   4      809.60      930.29     12.79 o 
  -2   2   4       11.27       14.76      1.80 o 
  -1   2   4     3179.76     3271.04     36.32 o 
   0   2   4        8.90        9.80      1.28 o 
   1   2   4       33.85       22.59      3.25 o 
   2   2   4      356.21      328.46      5.78 o 
   3   2   4      908.98      874.06     10.44 o 
   4   2   4      237.79      228.56      6.42 o 
   5   2   4     2251.54     2186.51     27.98 o 
   6   2   4       29.36       47.03      7.51 o 
   7   2   4      585.07      551.23     15.76 o 
   8   2   4      624.13      614.61     19.79 o 
   9   2   4      184.07      201.13     11.86 o 
 -13   3   4       57.25       50.66      8.75 o 
 -12   3   4        0.97       -1.80      3.43 o 
 -11   3   4       72.35       85.75      6.61 o 
 -10   3   4      122.50      119.32      6.54 o 
  -9   3   4      143.95      147.49      5.81 o 
  -8   3   4      131.30      123.10      4.05 o 
  -7   3   4       11.63       15.54      1.70 o 
  -6   3   4      144.95      180.12      4.65 o 
  -5   3   4      496.56      590.04      8.23 o 
  -4   3   4      282.55      311.61      5.66 o 
  -3   3   4      210.63      258.35      5.08 o 
  -2   3   4     1918.07     2183.08     26.66 o 
  -1   3   4      178.52      180.87      4.04 o 
   0   3   4      625.84      646.12     10.01 o 
   1   3   4       11.73       23.07      1.92 o 
   2   3   4        2.62        7.01      0.84 o 
   3   3   4      240.46      288.62      5.39 o 
   4   3   4       42.65       42.73      3.50 o 
   5   3   4       15.19       20.04      3.19 o 
   6   3   4      386.82      383.30     12.20 o 
   7   3   4      289.68      267.57      9.39 o 
   8   3   4       32.76       38.56      5.41 o 
   9   3   4       79.87       88.04      8.08 o 
 -13   4   4      184.95      211.37     13.53 o 
 -12   4   4      104.62      100.92      8.28 o 
 -11   4   4      552.05      557.93     14.02 o 
 -10   4   4       20.32       17.18      3.37 o 
  -9   4   4      406.55      400.06      7.54 o 
  -8   4   4     4297.00     4213.31     38.50 o 
  -7   4   4        8.89       17.65      1.80 o 
  -6   4   4      447.53      470.52      7.45 o 
  -5   4   4     1920.09     2047.09     21.07 o 
  -4   4   4        6.26        1.55      1.19 o 
  -3   4   4       95.19      117.24      3.19 o 
  -2   4   4     4288.42     4499.24     48.46 o 
  -1   4   4     4149.71     4174.67     41.93 o 
   0   4   4        5.57       20.17      1.99 o 
   1   4   4     1033.92     1080.58     14.81 o 
   2   4   4     3295.15     3217.28     28.34 o 
   3   4   4      477.81      481.36      7.88 o 
   4   4   4      598.02      572.62     11.79 o 
   5   4   4      826.91      783.88     15.31 o 
   6   4   4        2.55        2.27      2.40 o 
   7   4   4      166.06      159.80      8.38 o 
   8   4   4      226.23      250.89     10.70 o 
   9   4   4      140.12      150.33      8.88 o 
 -12   5   4       18.80       19.61      4.75 o 
 -11   5   4       62.46       71.02      5.98 o 
 -10   5   4       25.21       17.29      3.40 o 
  -9   5   4     1275.15     1235.48     16.13 o 
  -8   5   4      251.12      232.68      5.43 o 
  -7   5   4     1029.54     1065.95     12.75 o 
  -6   5   4      459.23      491.92      7.12 o 
  -5   5   4       77.00       89.10      2.55 o 
  -4   5   4      961.36     1104.90     12.32 o 
  -3   5   4        8.69       15.34      1.34 o 
  -2   5   4      946.74     1051.38     14.71 o 
  -1   5   4      272.40      285.26      5.84 o 
   0   5   4     2908.44     2861.02     32.93 o 
   1   5   4      199.63      182.75      3.54 o 
   2   5   4        4.53        5.80      0.97 o 
   3   5   4      195.90      201.64      5.02 o 
   4   5   4     1694.56     1624.36     21.68 o 
   5   5   4        8.91        9.10      2.80 o 
   6   5   4       33.77       24.78      3.95 o 
   7   5   4       34.45       32.96      4.97 o 
   8   5   4       16.43       12.84      4.11 o 
   9   5   4      285.03      304.91     12.34 o 
 -12   6   4        5.03        2.94      3.83 o 
 -11   6   4      214.36      236.30      9.11 o 
 -10   6   4       53.34       55.38      5.42 o 
  -9   6   4        9.84        6.49      2.27 o 
  -8   6   4      470.83      474.28      8.44 o 
  -7   6   4      100.65       87.90      3.24 o 
  -6   6   4      282.81      292.82      5.31 o 
  -5   6   4     2029.98     2098.26     20.30 o 
  -4   6   4      280.65      239.94      3.78 o 
  -3   6   4       31.38       28.72      1.54 o 
  -2   6   4      875.73      868.28     20.13 o 
  -1   6   4      390.03      560.05      9.17 o 
   0   6   4      366.37      399.57      7.95 o 
   1   6   4        5.34        4.57      0.78 o 
   2   6   4     1474.69     1338.71     12.65 o 
   3   6   4      569.51      551.12     10.34 o 
   4   6   4        0.95        1.27      2.10 o 
   5   6   4      723.01      731.39     14.88 o 
   6   6   4      217.63      209.33      9.08 o 
   7   6   4      399.70      386.98     12.87 o 
   8   6   4      637.19      677.70     18.07 o 
   9   6   4      182.81      212.52     10.75 o 
 -12   7   4       80.54       93.69     10.91 o 
 -11   7   4        3.72        0.05      2.51 o 
 -10   7   4       42.38       42.28      4.62 o 
  -9   7   4       41.88       35.61      4.17 o 
  -8   7   4       59.62       52.10      3.28 o 
  -7   7   4       21.62       19.77      2.11 o 
  -6   7   4        5.92        5.19      1.15 o 
  -5   7   4      310.40      328.29      5.08 o 
  -4   7   4      187.62      195.14      4.26 o 
  -3   7   4      334.03      335.33      5.39 o 
  -2   7   4      499.61      527.78      7.04 o 
  -1   7   4     1811.57     1917.17     24.74 o 
   0   7   4       91.18      116.21      2.81 o 
   1   7   4        1.59        0.03      0.63 o 
   2   7   4       50.53       39.11      1.94 o 
   3   7   4     1502.38     1456.55     24.21 o 
   4   7   4      135.48      112.47      5.58 o 
   5   7   4        2.42       -0.72      2.12 o 
   6   7   4        2.96        2.42      2.84 o 
   7   7   4        2.72        0.94      3.11 o 
   8   7   4       94.76       95.11     10.93 o 
   9   7   4        0.02        2.93      4.07 o 
 -12   8   4       77.19      108.11     11.71 o 
 -11   8   4      601.14      596.07     17.72 o 
 -10   8   4        0.50        2.27      2.71 o 
  -9   8   4      464.47      436.29     13.92 o 
  -8   8   4      274.25      263.30      6.24 o 
  -7   8   4      353.48      336.39      6.66 o 
  -6   8   4       16.38       19.19      1.89 o 
  -5   8   4      119.26      103.28      3.14 o 
  -4   8   4        0.83        1.02      0.97 o 
  -3   8   4     1334.99     1463.87     17.67 o 
  -2   8   4     1029.73     1017.23     12.90 o 
  -1   8   4     1701.17     1708.33     27.06 o 
   0   8   4        8.73        5.61      0.96 o 
   1   8   4      314.59      317.10      5.05 o 
   2   8   4     1700.53     1578.46     19.77 o 
   3   8   4      592.62      585.97     14.76 o 
   4   8   4       79.80       82.29      5.82 o 
   5   8   4      215.44      210.47      8.59 o 
   6   8   4      244.21      224.22     11.06 o 
   7   8   4       79.74       88.12      8.52 o 
   8   8   4       93.26      114.21     10.11 o 
 -12   9   4       53.11       45.53     11.73 o 
 -11   9   4      111.55       88.07     10.04 o 
 -10   9   4      133.84      146.44      9.55 o 
  -9   9   4       88.35       83.40     12.53 o 
  -8   9   4        4.83        2.57      2.07 o 
  -7   9   4      549.34      521.82     13.95 o 
  -6   9   4        8.68        8.97      1.67 o 
  -5   9   4      341.85      339.15      6.69 o 
  -4   9   4      187.02      204.80      5.27 o 
  -3   9   4      766.09      829.11     11.75 o 
  -2   9   4        0.13        1.76      1.19 o 
  -1   9   4      100.02      109.46      3.55 o 
   0   9   4      341.14      350.23      6.07 o 
   1   9   4      272.77      245.13      6.39 o 
   2   9   4       43.30       45.36      2.84 o 
   3   9   4       70.14       74.27      5.84 o 
   4   9   4      150.45      157.00      7.15 o 
   5   9   4        0.01        0.33      2.82 o 
   6   9   4       24.61       23.13      4.88 o 
   7   9   4       38.77       42.92      6.38 o 
   8   9   4      118.74      122.04     10.51 o 
 -11  10   4      519.04      542.89     31.44 o 
 -10  10   4        5.98        0.42      2.86 o 
  -9  10   4        1.66        4.28      3.13 o 
  -8  10   4      702.73      710.06     16.32 o 
  -7  10   4      372.94      374.74      7.74 o 
  -6  10   4       28.86       28.49      2.63 o 
  -5  10   4      412.27      427.57      8.50 o 
  -4  10   4      852.96      794.45     12.10 o 
  -3  10   4      269.74      277.26      6.67 o 
  -2  10   4      687.33      704.06     12.83 o 
  -1  10   4      103.11       83.89      3.90 o 
   0  10   4       94.61       94.21      5.81 o 
   1  10   4      133.21      143.10      7.23 o 
   2  10   4     3521.29     3348.14     43.41 o 
   3  10   4      251.17      237.27      9.25 o 
   4  10   4        0.03        0.37      2.29 o 
   5  10   4      819.32      821.92     30.46 o 
   6  10   4        0.08       -4.20      2.84 o 
   7  10   4       46.28       47.76      6.76 o 
   8  10   4      124.61      133.71     12.16 o 
 -11  11   4        7.60       14.98      5.57 o 
 -10  11   4       99.56       88.41     10.33 o 
  -9  11   4       23.62       18.25      4.33 o 
  -8  11   4       90.61       87.73      9.50 o 
  -7  11   4      521.92      507.79     10.14 o 
  -6  11   4      541.71      544.14     13.90 o 
  -5  11   4      362.74      343.87      7.74 o 
  -4  11   4      117.19      136.30      5.05 o 
  -3  11   4       46.03       41.46      3.69 o 
  -2  11   4        0.34       -0.74      1.76 o 
  -1  11   4      402.75      400.10      8.77 o 
   0  11   4       10.36       12.73      2.98 o 
   1  11   4        7.76        2.42      2.50 o 
   2  11   4      912.39      914.07     19.33 o 
   3  11   4       70.23       86.42     12.72 o 
   4  11   4       34.02       57.69     13.03 o 
   5  11   4       24.06       27.58      5.13 o 
   6  11   4      179.18      166.51      9.75 o 
   7  11   4      113.63      122.68     10.34 o 
   8  11   4       50.34       62.75      9.33 o 
 -11  12   4      176.18      169.37     13.12 o 
 -10  12   4       14.58       21.49      6.28 o 
  -9  12   4       72.21       57.15      8.36 o 
  -8  12   4      335.88      299.22     14.87 o 
  -7  12   4       48.02       58.25      4.40 o 
  -6  12   4       67.18       67.26      5.07 o 
  -5  12   4     2249.89     2164.31     26.77 o 
  -4  12   4      388.51      395.85      9.28 o 
  -3  12   4        7.18       11.20      3.56 o 
  -2  12   4       12.44        8.89      2.04 o 
  -1  12   4      692.50      680.19     19.32 o 
   0  12   4        5.65        3.62      2.53 o 
   1  12   4       52.42       44.88      5.52 o 
   2  12   4       44.48       44.69     11.78 o 
   3  12   4        7.71        7.33      3.04 o 
   4  12   4        6.31        3.79      2.85 o 
   5  12   4      868.71      827.20     20.98 o 
   6  12   4       75.22       97.03      8.81 o 
   7  12   4        2.71        5.36      4.39 o 
 -10  13   4       28.51       17.73      6.34 o 
  -9  13   4      136.13      129.24     10.90 o 
  -8  13   4       23.19       28.24      6.47 o 
  -7  13   4       66.31       82.69     11.05 o 
  -6  13   4      792.66      744.27     13.20 o 
  -5  13   4      120.74      138.17      5.36 o 
  -4  13   4      113.99      115.48      5.21 o 
  -3  13   4      541.72      475.64     16.93 o 
  -2  13   4       10.48        4.90      2.38 o 
  -1  13   4       29.93       21.68      3.44 o 
   0  13   4      306.19      286.13     11.81 o 
   1  13   4     1733.17     1569.99     60.95 o 
   2  13   4       42.75       27.24      9.58 o 
   3  13   4       36.14       26.98      6.12 o 
   4  13   4       33.94       24.83      6.41 o 
   5  13   4        0.95       -0.15      3.24 o 
   6  13   4      271.50      299.60     12.89 o 
   7  13   4      312.77      336.61     14.35 o 
 -10  14   4        2.71        4.44      4.93 o 
  -9  14   4       19.30       12.90      5.38 o 
  -8  14   4      704.55      678.06     25.49 o 
  -7  14   4      161.62      155.42      7.81 o 
  -6  14   4       10.98       12.74      2.71 o 
  -5  14   4       78.07       97.48      5.32 o 
  -4  14   4      575.49      531.06     12.99 o 
  -3  14   4        1.34       -2.16      2.30 o 
  -2  14   4      137.36      143.02      7.29 o 
  -1  14   4      237.06      183.49      8.14 o 
   0  14   4        0.12       -5.33      4.37 o 
   1  14   4      368.77      347.41     25.46 o 
   2  14   4      133.20      142.45     17.75 o 
   3  14   4       28.73       36.73     11.23 o 
   4  14   4      133.89      123.51     11.28 o 
   5  14   4      139.60      185.51     13.49 o 
   6  14   4       54.24       57.00      9.75 o 
   7  14   4        2.50        7.43      5.87 o 
 -10  15   4       16.36       17.18      6.18 o 
  -9  15   4       49.54       56.40      8.83 o 
  -8  15   4       69.76       76.39      9.72 o 
  -7  15   4       32.12       29.92      5.24 o 
  -6  15   4       37.81       33.58      4.72 o 
  -5  15   4      160.73      154.80     10.38 o 
  -4  15   4       47.42       43.05      6.05 o 
  -3  15   4       88.20       79.40      6.32 o 
  -2  15   4       31.39       39.16      4.79 o 
  -1  15   4       56.97       63.95      8.51 o 
   0  15   4      735.21      707.92     24.90 o 
   1  15   4      128.75      124.61     16.57 o 
   2  15   4        0.40       -3.19      5.18 o 
   3  15   4      223.69      224.91     22.98 o 
   4  15   4        0.29        2.97      8.02 o 
   5  15   4       92.81      125.09     12.38 o 
   6  15   4       77.92       83.89     12.40 o 
  -9  16   4      181.00      189.33     13.37 o 
  -8  16   4      194.90      178.91     13.22 o 
  -7  16   4       93.19       94.89      8.74 o 
  -6  16   4      128.23      120.96      7.43 o 
  -5  16   4       79.59       69.37      7.55 o 
  -4  16   4       76.57       86.10      8.28 o 
  -3  16   4      118.46      110.41      6.52 o 
  -2  16   4       22.68       27.45      6.13 o 
  -1  16   4      858.62      825.35     26.60 o 
   0  16   4      161.05      180.26     12.66 o 
   1  16   4       29.13       36.22     11.73 o 
   2  16   4      177.02      209.77     20.94 o 
   3  16   4      125.26      123.46     18.00 o 
   4  16   4       49.76       56.40     15.12 o 
   5  16   4       18.26       28.61      7.86 o 
   6  16   4        3.43       -1.31      5.72 o 
  -8  17   4       75.36       72.18      9.89 o 
  -7  17   4        0.27        3.98      3.50 o 
  -6  17   4      261.79      243.13     10.24 o 
  -5  17   4      393.71      392.75     14.97 o 
  -4  17   4       51.18       61.00      7.37 o 
  -3  17   4      120.39      126.63      9.07 o 
  -2  17   4       66.56       66.50      8.91 o 
  -1  17   4       22.87       22.10      6.25 o 
   0  17   4      206.92      227.21     13.80 o 
   1  17   4        0.06        5.72      4.29 o 
   2  17   4        1.85       19.81      7.86 o 
   3  17   4       73.08       58.15     15.75 o 
   4  17   4      328.47      342.34     30.46 o 
   5  17   4       14.42       17.71     11.71 o 
  -8  18   4      109.07      121.24     12.55 o 
  -7  18   4       15.77       23.88      8.21 o 
  -6  18   4      215.20      226.25     10.26 o 
  -5  18   4      581.26      573.82     18.79 o 
  -4  18   4        0.33        4.55      3.85 o 
  -3  18   4       13.95        8.98      5.47 o 
  -2  18   4      430.05      414.59     15.61 o 
  -1  18   4      282.40      273.74     35.04 o 
   0  18   4       46.17       44.07      7.84 o 
   1  18   4       34.20       51.04     12.23 o 
   2  18   4      278.17      359.47     28.67 o 
   3  18   4       24.43       40.74     14.16 o 
   4  18   4       41.98       28.68     13.12 o 
  -7  19   4        8.05       10.04      5.75 o 
  -6  19   4      147.46      148.14      8.57 o 
  -5  19   4       75.57       97.02      9.60 o 
  -4  19   4      584.86      638.23     26.56 o 
  -3  19   4      484.24      493.92     17.55 o 
  -2  19   4       90.49       79.90      8.75 o 
  -1  19   4        0.18       -0.86      3.94 o 
   0  19   4        4.20        0.03      4.55 o 
   1  19   4        3.45       17.03     14.17 o 
   2  19   4        0.03        7.90      7.42 o 
   3  19   4      388.87      386.52     32.39 o 
  -6  20   4       21.82       32.97      7.81 o 
  -5  20   4       86.79      107.42      9.67 o 
  -4  20   4        4.82       17.26     10.03 o 
  -3  20   4        1.81        6.24      6.33 o 
  -2  20   4        6.37       11.48      4.82 o 
  -1  20   4        1.17        7.19      3.82 o 
   0  20   4        0.03        4.32     12.77 o 
   1  20   4       45.27       53.31     14.07 o 
   2  20   4        1.72        9.63     11.92 o 
  -5  21   4       10.61       10.06      4.78 o 
  -3  21   4       26.84       35.34      8.13 o 
  -2  21   4      325.13      345.92     16.16 o 
  -1  21   4       74.23       97.85     13.92 o 
   0  21   4      254.97      348.53     30.25 o 
   1  21   4       11.73       27.93     12.87 o 
 -13   1   5       30.89       28.26      4.78 o 
 -12   1   5      126.68      140.75      7.69 o 
 -11   1   5        0.24        3.47      2.66 o 
 -10   1   5      330.53      320.75      6.91 o 
  -9   1   5      455.77      450.67      7.68 o 
  -8   1   5       75.28       70.03      3.63 o 
  -7   1   5      248.05      238.00      5.19 o 
  -6   1   5      209.18      183.74      5.66 o 
  -5   1   5       72.58       72.61      3.94 o 
  -4   1   5      528.11      595.27      9.45 o 
  -3   1   5      614.70      616.49      8.61 o 
  -2   1   5      413.72      423.00      9.34 o 
  -1   1   5     1142.88     1188.14     14.69 o 
   0   1   5     1567.29     1534.28     17.99 o 
   1   1   5       18.66        9.65      1.72 o 
   2   1   5       64.77       67.39      4.92 o 
   3   1   5      427.77      409.93      6.47 o 
   4   1   5     1012.29      969.42     15.64 o 
   5   1   5      116.72      121.60      5.58 o 
   6   1   5        3.18        1.36      2.67 o 
   7   1   5       81.58       87.50      7.63 o 
   8   1   5        7.20        7.08      3.83 o 
 -13   2   5      227.92      203.74     10.94 o 
 -12   2   5        5.99        4.73      3.02 o 
 -11   2   5        5.46        1.26      2.63 o 
 -10   2   5      235.06      243.35      6.06 o 
  -9   2   5      145.53      152.26      4.66 o 
  -8   2   5       71.14       63.70      3.32 o 
  -7   2   5      257.05      273.35      5.60 o 
  -6   2   5        2.86        2.33      1.08 o 
  -5   2   5       27.82       36.92      2.90 o 
  -4   2   5      266.87      341.94      6.72 o 
  -3   2   5      121.52      145.05      3.74 o 
  -2   2   5       90.76      102.56      4.00 o 
  -1   2   5     2691.61     3052.74     35.14 o 
   0   2   5      178.00      201.04      9.88 o 
   1   2   5        1.94        4.92      1.45 o 
   2   2   5        0.17        3.51      2.25 o 
   3   2   5      121.75      127.48      4.25 o 
   4   2   5      400.71      400.14      9.21 o 
   5   2   5      341.35      339.96      9.97 o 
   6   2   5        7.57        8.01      3.22 o 
   7   2   5      273.93      272.86     11.08 o 
   8   2   5        0.14       -0.46      3.32 o 
 -13   3   5      496.56      549.10     17.48 o 
 -12   3   5        8.20        1.46      2.95 o 
 -11   3   5       28.30       26.99      4.31 o 
 -10   3   5      148.86      146.89      6.44 o 
  -9   3   5      614.65      596.47      9.44 o 
  -8   3   5      263.25      247.38      5.43 o 
  -7   3   5      127.54      113.34      4.13 o 
  -6   3   5      353.86      372.46      6.92 o 
  -5   3   5       40.19       40.95      3.01 o 
  -4   3   5     3292.18     3615.44     43.72 o 
  -3   3   5     1401.16     1401.42     15.66 o 
  -2   3   5        0.05        0.06      1.03 o 
  -1   3   5      506.30      583.28      9.75 o 
   0   3   5      536.92      465.89      8.66 o 
   1   3   5     1236.45     1221.44     17.01 o 
   2   3   5      643.49      601.11      9.31 o 
   3   3   5      768.05      731.53     13.49 o 
   4   3   5     1074.89     1037.40     16.38 o 
   5   3   5       10.75       10.53      3.03 o 
   6   3   5      635.85      623.06     14.65 o 
   7   3   5       96.81      109.42      8.28 o 
   8   3   5        3.38        0.78      3.31 o 
 -13   4   5        4.98        3.05      3.95 o 
 -12   4   5      124.44      115.90      7.28 o 
 -11   4   5        5.10        7.53      3.01 o 
 -10   4   5      135.73      121.91      5.98 o 
  -9   4   5        0.31       -1.43      1.57 o 
  -8   4   5      174.21      174.21      4.61 o 
  -7   4   5       45.07       40.39      2.87 o 
  -6   4   5      149.24      157.06      4.36 o 
  -5   4   5      114.79      117.72      3.09 o 
  -4   4   5      472.72      518.79      7.87 o 
  -3   4   5       17.20       19.64      1.81 o 
  -2   4   5        8.03       14.58      1.91 o 
  -1   4   5       54.31       68.89      3.59 o 
   0   4   5      339.50      327.10      7.02 o 
   1   4   5      160.57      203.65      5.37 o 
   2   4   5      129.09      130.42      2.86 o 
   3   4   5      152.53      147.37      5.54 o 
   4   4   5      439.92      425.73     10.86 o 
   5   4   5        4.12        1.80      2.54 o 
   6   4   5       11.47       23.21      5.41 o 
   7   4   5        3.21        4.83      2.81 o 
   8   4   5        1.73        0.46      3.38 o 
 -12   5   5      120.00      139.83      7.61 o 
 -11   5   5      299.35      298.60     10.25 o 
 -10   5   5      272.15      283.00      9.59 o 
  -9   5   5      212.62      229.29      6.22 o 
  -8   5   5       92.78       82.18      4.14 o 
  -7   5   5     1295.87     1305.78     15.92 o 
  -6   5   5      456.07      453.82      7.23 o 
  -5   5   5        1.49        3.63      1.04 o 
  -4   5   5        1.26        1.91      0.92 o 
  -3   5   5     2476.56     2618.68     27.90 o 
  -2   5   5      935.49     1028.70     16.90 o 
  -1   5   5     1022.15      995.54     14.20 o 
   0   5   5      384.34      356.15      6.52 o 
   1   5   5      302.92      325.22      6.08 o 
   2   5   5       70.65       61.81      2.92 o 
   3   5   5      946.14      867.40     25.62 o 
   4   5   5        9.02        1.51      1.71 o 
   5   5   5       18.83       22.64      3.68 o 
   6   5   5      627.66      612.19     16.41 o 
   7   5   5      194.50      211.68      9.97 o 
   8   5   5       22.10       19.21      4.72 o 
 -12   6   5        0.86       -0.59      3.04 o 
 -11   6   5      168.84      160.97     11.10 o 
 -10   6   5       77.91       83.71      6.26 o 
  -9   6   5      152.35      166.39      5.68 o 
  -8   6   5      967.26      971.74     13.60 o 
  -7   6   5      734.87      755.86     10.92 o 
  -6   6   5      846.35      895.02     10.82 o 
  -5   6   5      735.15      763.32      9.82 o 
  -4   6   5       20.13       17.92      1.65 o 
  -3   6   5      319.17      330.10      6.86 o 
  -2   6   5       59.91       70.57      4.35 o 
  -1   6   5      240.40      253.23      5.89 o 
   0   6   5      133.70      133.48      3.63 o 
   1   6   5      178.25      172.45      3.94 o 
   2   6   5      232.36      237.35      6.75 o 
   3   6   5      632.51      603.57     14.09 o 
   4   6   5      696.42      648.87     13.89 o 
   5   6   5      195.12      171.89      7.46 o 
   6   6   5      146.79      146.26      8.21 o 
   7   6   5       40.58       47.90      8.64 o 
   8   6   5       22.13       19.51      4.47 o 
 -12   7   5       45.10       58.20      7.20 o 
 -11   7   5      135.42      124.43      8.58 o 
 -10   7   5      853.15      847.38     21.43 o 
  -9   7   5        5.27        2.43      2.34 o 
  -8   7   5        8.93       10.56      2.12 o 
  -7   7   5       23.65       19.21      2.86 o 
  -6   7   5      558.31      562.33      8.96 o 
  -5   7   5       90.09       77.95      2.85 o 
  -4   7   5        1.44        2.10      0.90 o 
  -3   7   5      595.57      594.97     10.56 o 
  -2   7   5      197.75      181.14      6.63 o 
  -1   7   5       55.28       62.62      4.98 o 
   0   7   5     3200.63     3085.15     45.32 o 
   1   7   5        0.23        1.21      0.74 o 
   2   7   5      551.15      533.80     12.67 o 
   3   7   5      147.70      141.07      6.72 o 
   4   7   5       12.75       14.08      2.84 o 
   5   7   5        5.27        2.97      2.71 o 
   6   7   5      245.00      259.02     10.51 o 
   7   7   5      656.74      678.31     18.29 o 
   8   7   5        4.64        4.84      3.92 o 
 -12   8   5       15.63        9.07      4.98 o 
 -11   8   5      245.73      243.69     12.69 o 
 -10   8   5       11.71       13.91      4.73 o 
  -9   8   5       65.54       59.52      6.34 o 
  -8   8   5      395.13      390.43      9.84 o 
  -7   8   5      396.17      387.28     11.11 o 
  -6   8   5      456.10      446.19      9.02 o 
  -5   8   5       95.59       95.48      3.34 o 
  -4   8   5       36.91       44.21      2.20 o 
  -3   8   5       45.20       52.05      2.87 o 
  -2   8   5      318.45      327.60      6.80 o 
  -1   8   5      151.69      144.67      3.08 o 
   0   8   5        0.85        1.81      0.85 o 
   1   8   5       59.91       67.32      2.89 o 
   2   8   5      641.71      621.21     15.46 o 
   3   8   5      904.49      867.23     19.88 o 
   4   8   5        2.38       -0.33      2.13 o 
   5   8   5       28.56       29.38      5.19 o 
   6   8   5       24.94       34.47      5.67 o 
   7   8   5      243.09      287.61     13.28 o 
   8   8   5      199.41      204.67     11.93 o 
 -12   9   5      641.74      682.64     25.48 o 
 -11   9   5        0.01       -0.14      2.81 o 
 -10   9   5      129.20      117.85      8.06 o 
  -9   9   5        2.37       -1.65      2.41 o 
  -8   9   5       12.10        9.35      2.44 o 
  -7   9   5     2138.73     2087.95     32.83 o 
  -6   9   5     2399.35     2355.92     33.49 o 
  -5   9   5       75.10       75.97      4.87 o 
  -4   9   5      139.19      130.90      4.51 o 
  -3   9   5      380.24      343.77      6.64 o 
  -2   9   5        2.18        1.13      1.11 o 
  -1   9   5      830.86      837.67     13.02 o 
   0   9   5       87.86      100.07      4.64 o 
   1   9   5      266.16      247.49      7.06 o 
   2   9   5        3.72        3.12      2.36 o 
   3   9   5      828.98      843.08     19.69 o 
   4   9   5        2.21        0.42      2.35 o 
   5   9   5       13.51       16.74      4.48 o 
   6   9   5      116.17      114.36      9.12 o 
   7   9   5      376.63      414.25     16.09 o 
 -11  10   5      160.66      166.30     10.77 o 
 -10  10   5        0.75       -0.84      3.06 o 
  -9  10   5        4.97        4.08      3.07 o 
  -8  10   5       12.85        9.38      2.67 o 
  -7  10   5        7.16        9.01      3.57 o 
  -6  10   5      284.42      274.19     11.95 o 
  -5  10   5     1729.80     1682.23     27.26 o 
  -4  10   5       77.69       82.34      4.43 o 
  -3  10   5       65.78       71.48      3.89 o 
  -2  10   5      144.39      166.60      6.09 o 
  -1  10   5      356.28      329.00     12.99 o 
   0  10   5      296.64      266.55     14.03 o 
   1  10   5      135.07      121.36     15.49 o 
   2  10   5     1384.26     1386.36     26.64 o 
   3  10   5        6.89        4.01      2.88 o 
   4  10   5      348.84      352.26     12.62 o 
   5  10   5      168.95      153.07      9.10 o 
   6  10   5       12.42       14.44      4.75 o 
   7  10   5      126.75      132.70     10.47 o 
 -11  11   5       52.65       63.09      7.34 o 
 -10  11   5       12.81        7.39      3.43 o 
  -9  11   5      391.61      386.64     17.08 o 
  -8  11   5      250.75      256.37      9.68 o 
  -7  11   5      296.29      302.47     11.52 o 
  -6  11   5      229.85      234.93      8.67 o 
  -5  11   5        3.66        3.02      2.11 o 
  -4  11   5       76.57       85.19      5.32 o 
  -3  11   5        5.17       11.22      2.43 o 
  -2  11   5      126.65      123.43      6.95 o 
  -1  11   5      774.60      739.64     36.88 o 
   0  11   5      804.87      790.64     22.30 o 
   1  11   5      935.35      925.22     43.45 o 
   2  11   5        0.09        0.80      3.50 o 
   3  11   5        0.69       -0.47      3.51 o 
   4  11   5      595.81      596.56     16.99 o 
   5  11   5        3.57       -1.22      3.01 o 
   6  11   5      285.33      302.99     13.26 o 
   7  11   5      100.88       97.84     10.89 o 
 -11  12   5      158.61      132.24     26.09 o 
 -10  12   5       67.69       76.67     10.07 o 
  -9  12   5      193.00      190.18     12.74 o 
  -8  12   5        9.18        6.81      4.40 o 
  -7  12   5      139.59      155.40      7.75 o 
  -6  12   5       21.64       27.35      6.00 o 
  -5  12   5      212.20      205.71      7.25 o 
  -4  12   5       35.46       33.44      3.99 o 
  -3  12   5       95.64       87.73      6.62 o 
  -2  12   5      310.48      285.00     10.67 o 
  -1  12   5       86.44       86.57      8.16 o 
   0  12   5        0.35        0.77      3.02 o 
   1  12   5       51.07       46.16     12.21 o 
   2  12   5      129.96      122.26     17.17 o 
   3  12   5       81.44       92.69     10.84 o 
   4  12   5       86.67       83.48     11.08 o 
   5  12   5       37.38       43.39      8.49 o 
   6  12   5       18.44       17.54      7.02 o 
 -10  13   5       62.96       60.91      9.32 o 
  -9  13   5       26.52       20.56     11.29 o 
  -8  13   5       14.57       15.90      5.43 o 
  -7  13   5       60.35       86.11      6.94 o 
  -6  13   5        0.08        0.17      2.34 o 
  -5  13   5      650.22      615.81     18.19 o 
  -4  13   5      171.00      161.86     13.50 o 
  -3  13   5      593.94      561.62     15.90 o 
  -2  13   5       13.34       24.66      4.07 o 
  -1  13   5      166.33      170.34      8.65 o 
   0  13   5      495.70      470.90     17.13 o 
   1  13   5      462.78      475.54     31.10 o 
   2  13   5      551.05      532.91     33.93 o 
   3  13   5      285.43      290.82     16.10 o 
   4  13   5       64.20       55.07      9.52 o 
   5  13   5       18.52       17.42      6.68 o 
   6  13   5        9.77       12.17      6.48 o 
 -10  14   5      163.65      158.28     12.70 o 
  -9  14   5        4.81        7.48      5.38 o 
  -8  14   5      247.44      228.80     13.79 o 
  -7  14   5       72.10       88.00      9.98 o 
  -6  14   5       64.84       71.55      6.38 o 
  -5  14   5      364.42      373.87     12.86 o 
  -4  14   5        5.15        4.56      3.01 o 
  -3  14   5       59.27       50.86      5.98 o 
  -2  14   5      170.64      165.86      8.73 o 
  -1  14   5        0.39       -1.31      3.49 o 
   0  14   5      124.47      122.18     16.57 o 
   1  14   5       47.18       39.57     12.40 o 
   2  14   5       98.15      105.12     18.37 o 
   3  14   5       43.11       26.71     11.57 o 
   4  14   5       51.25       58.35      9.55 o 
   5  14   5       62.90       64.75     10.73 o 
   6  14   5        0.47        6.57      5.73 o 
 -10  15   5       47.78       40.35      8.53 o 
  -9  15   5       24.97       26.12      6.72 o 
  -8  15   5       88.21       71.85     10.99 o 
  -7  15   5       61.76       69.27     10.00 o 
  -6  15   5        0.48        1.79      3.33 o 
  -5  15   5      113.65      118.97      7.20 o 
  -4  15   5      374.76      351.93     12.99 o 
  -3  15   5       16.80       24.09      4.72 o 
  -2  15   5      653.26      586.68     22.05 o 
  -1  15   5        0.50        1.05      4.00 o 
   0  15   5       88.65       89.90     16.77 o 
   1  15   5       11.51       20.03      7.91 o 
   2  15   5       41.47       69.68     14.85 o 
   3  15   5      330.07      314.95     28.36 o 
   4  15   5      369.78      427.52     33.74 o 
   5  15   5       16.63       14.23      7.02 o 
  -9  16   5        4.46        8.67      5.40 o 
  -8  16   5      143.68      102.59     27.69 o 
  -7  16   5      129.08      129.09     11.60 o 
  -6  16   5      201.92      194.67     10.57 o 
  -5  16   5      159.54      150.05      8.10 o 
  -4  16   5      493.46      457.95     13.62 o 
  -3  16   5      171.94      138.92      8.67 o 
  -2  16   5        1.16       -1.96      3.86 o 
  -1  16   5      363.67      312.04     16.34 o 
   0  16   5       58.64       73.76     21.24 o 
   1  16   5        1.14       10.35      7.22 o 
   2  16   5      266.61      336.11     28.45 o 
   3  16   5        1.84        3.65      9.35 o 
   4  16   5       42.68       64.69     17.46 o 
   5  16   5      135.19      163.81     23.28 o 
  -8  17   5        6.23        0.75     13.32 o 
  -7  17   5      276.86      300.24     21.79 o 
  -6  17   5       12.90       14.00      4.47 o 
  -5  17   5        0.02        2.42      2.95 o 
  -4  17   5      545.20      530.80     15.12 o 
  -3  17   5      365.15      372.85     18.05 o 
  -2  17   5       13.54       11.12      5.81 o 
  -1  17   5        8.15       26.31      5.97 o 
   0  17   5       50.54      103.42     13.47 o 
   1  17   5       41.60       14.80      9.42 o 
   2  17   5       40.07       67.47     16.25 o 
   3  17   5      104.86       96.43     20.46 o 
   4  17   5      197.30      219.08     25.92 o 
  -8  18   5       51.40       58.44      8.90 o 
  -7  18   5       80.85       91.83     11.31 o 
  -6  18   5        1.50       -0.72      3.63 o 
  -5  18   5      128.59      141.80      9.23 o 
  -4  18   5      228.95      234.39     10.22 o 
  -3  18   5      181.10      177.03     10.79 o 
  -2  18   5       78.90       82.28     10.75 o 
  -1  18   5      252.63      294.94     16.22 o 
   0  18   5      231.21      247.53     36.16 o 
   1  18   5       65.00       64.08     14.33 o 
   2  18   5       44.20       46.15     14.68 o 
   3  18   5        3.36       14.72     11.44 o 
  -7  19   5        1.36        5.31      5.12 o 
  -6  19   5        4.98        7.69      4.39 o 
  -5  19   5        9.66       12.84      3.57 o 
  -4  19   5      212.61      189.63      9.55 o 
  -3  19   5       10.82       12.66      6.11 o 
  -2  19   5      157.84      146.62     13.05 o 
  -1  19   5       31.14       63.57     33.39 o 
   0  19   5       56.46       90.01     24.17 o 
   1  19   5       87.67      112.06     16.56 o 
   2  19   5       38.12       40.70     13.62 o 
  -5  20   5       41.90       48.26      6.19 o 
  -4  20   5       32.41       20.29      4.95 o 
  -3  20   5       12.53       12.79      4.96 o 
  -2  20   5        2.20        8.85      5.04 o 
  -1  20   5       66.18      148.09     15.47 o 
   0  20   5        5.47       48.26     29.07 o 
   1  20   5       24.09       25.73      7.90 o 
  -3  21   5      157.29      146.51     10.82 o 
  -2  21   5        0.35       -3.99      3.93 o 
  -1  21   5       99.63      139.82     16.09 o 
 -13   0   6      219.89      239.38     19.79 o 
 -12   0   6       32.08       41.11      7.33 o 
 -11   0   6     1055.56     1047.54     29.06 o 
 -10   0   6      396.64      372.33     21.98 o 
  -9   0   6      444.15      436.80     16.38 o 
  -8   0   6      406.00      383.40     20.91 o 
  -7   0   6      325.26      375.19     28.14 o 
  -6   0   6     1935.56     2239.16     43.72 o 
  -5   0   6      439.89      517.73     15.40 o 
  -4   0   6       13.14       15.05      2.70 o 
  -3   0   6     1212.32     1317.48     28.92 o 
  -2   0   6      284.23      261.49     10.77 o 
  -1   0   6     1184.02     1338.12     23.87 o 
   0   0   6      116.76      124.83      5.77 o 
   1   0   6      753.22      764.55     22.16 o 
   2   0   6      139.42      124.65     11.23 o 
   3   0   6      328.10      325.14     11.59 o 
   4   0   6      882.40      859.24     21.35 o 
   5   0   6      426.38      417.40     18.70 o 
   6   0   6      329.54      329.69     17.38 o 
   7   0   6      351.08      363.60     19.17 o 
   8   0   6        4.08        4.89      5.48 o 
 -13   1   6      332.50      374.39     12.51 o 
 -12   1   6       24.89       37.18      5.11 o 
 -11   1   6        1.85       59.78      7.91 o 
 -10   1   6      209.70      222.02      8.06 o 
  -9   1   6      368.38      382.44      9.97 o 
  -8   1   6       16.77       24.83      3.18 o 
  -7   1   6        1.09        3.48      1.94 o 
  -6   1   6        1.29        0.86      1.48 o 
  -5   1   6       25.83       38.65      2.97 o 
  -4   1   6     1514.48     1773.76     20.79 o 
  -3   1   6       44.09       65.69      3.05 o 
  -2   1   6        1.12        2.09      1.50 o 
  -1   1   6      369.95      398.02      7.53 o 
   0   1   6      110.50      138.15      4.26 o 
   1   1   6      289.56      351.09     12.12 o 
   2   1   6        1.54        5.46      2.47 o 
   3   1   6       41.60       51.27      4.04 o 
   4   1   6        1.86        8.19      2.81 o 
   5   1   6      209.52      218.02      9.67 o 
   6   1   6      143.44      144.19      8.50 o 
   7   1   6       29.12       31.33      5.59 o 
   8   1   6       21.19       25.24      5.37 o 
 -13   2   6       56.72       62.16      6.54 o 
 -12   2   6      205.63      219.47      9.35 o 
 -11   2   6        0.10        2.13      2.68 o 
 -10   2   6       23.35       19.68      3.22 o 
  -9   2   6      239.65      238.63      7.87 o 
  -8   2   6     1265.82     1285.31     19.89 o 
  -7   2   6       64.17       86.69      4.61 o 
  -6   2   6       84.20      105.87      4.98 o 
  -5   2   6      224.71      224.06      6.74 o 
  -4   2   6     2113.73     2378.65     24.88 o 
  -3   2   6      658.54      751.38     10.51 o 
  -2   2   6        4.95        1.19      1.26 o 
  -1   2   6     1411.82     1430.90     19.61 o 
   0   2   6       45.63       36.60      2.65 o 
   1   2   6       48.34       50.66      3.99 o 
   2   2   6      831.45      792.91     17.63 o 
   3   2   6       58.67       57.73      4.55 o 
   4   2   6      308.18      320.10      9.77 o 
   5   2   6      305.01      324.58     10.33 o 
   6   2   6      183.76      184.90      9.45 o 
   7   2   6      307.59      296.88     12.24 o 
 -13   3   6       93.45      102.80      7.98 o 
 -12   3   6       72.03       76.12      6.62 o 
 -11   3   6       83.15       91.33      6.68 o 
 -10   3   6      228.57      221.00      7.71 o 
  -9   3   6      556.80      565.77     14.24 o 
  -8   3   6      197.66      193.86      7.92 o 
  -7   3   6      187.74      212.54      8.03 o 
  -6   3   6       62.03       65.09      4.19 o 
  -5   3   6       16.53       19.40      2.18 o 
  -4   3   6       93.75       77.82      3.44 o 
  -3   3   6      210.82      197.59      4.80 o 
  -2   3   6       30.80       37.25      3.17 o 
  -1   3   6      277.30      320.39      7.31 o 
   0   3   6       86.28      104.09      7.99 o 
   1   3   6       67.40       78.13      7.03 o 
   2   3   6      151.75      163.90      4.41 o 
   3   3   6      208.53      191.02      8.20 o 
   4   3   6      284.42      276.74      9.14 o 
   5   3   6      323.34      318.31     10.36 o 
   6   3   6       59.32       49.47      6.05 o 
   7   3   6        8.97       15.19      4.56 o 
 -13   4   6        0.51       -0.01      3.58 o 
 -12   4   6       23.95       28.67      5.40 o 
 -11   4   6      844.79      847.23     18.17 o 
 -10   4   6        1.87        3.05      2.42 o 
  -9   4   6      348.54      330.50     10.07 o 
  -8   4   6     1376.35     1355.50     20.61 o 
  -7   4   6      230.49      222.12      6.82 o 
  -6   4   6      545.89      567.40     10.89 o 
  -5   4   6      353.52      349.68      7.55 o 
  -4   4   6      295.70      271.83      6.04 o 
  -3   4   6       40.02       34.14      2.35 o 
  -2   4   6     2420.31     2486.39     31.65 o 
  -1   4   6      291.31      278.83      6.18 o 
   0   4   6      163.78      176.39      6.44 o 
   1   4   6      159.35      166.29      6.78 o 
   2   4   6      525.30      483.09      9.49 o 
   3   4   6        5.88       -0.41      2.19 o 
   4   4   6      725.82      658.68     14.63 o 
   5   4   6      721.87      682.85     15.60 o 
   6   4   6       29.26       34.85      5.50 o 
   7   4   6        2.95        9.44      4.15 o 
 -12   5   6        0.74        2.96      3.35 o 
 -11   5   6       94.87       80.12      8.04 o 
 -10   5   6      201.05      186.80      8.38 o 
  -9   5   6     1702.01     1654.38     26.45 o 
  -8   5   6       65.15       60.97      4.58 o 
  -7   5   6        2.12        2.58      1.77 o 
  -6   5   6      445.22      475.35      9.71 o 
  -5   5   6      314.26      305.78      6.55 o 
  -4   5   6      250.85      280.33      6.08 o 
  -3   5   6        3.31        1.38      1.11 o 
  -2   5   6      206.70      228.59      6.46 o 
  -1   5   6      376.76      421.45      8.43 o 
   0   5   6      243.28      244.12      5.93 o 
   1   5   6      247.33      226.34      7.91 o 
   2   5   6      555.01      552.58     10.33 o 
   3   5   6        7.90        9.29      2.83 o 
   4   5   6      280.27      255.74      8.92 o 
   5   5   6        2.29        0.90      3.00 o 
   6   5   6       87.06       79.76      7.60 o 
   7   5   6      297.13      278.19     18.01 o 
 -12   6   6       34.41       35.51      6.11 o 
 -11   6   6      524.05      470.10     16.08 o 
 -10   6   6      169.95      139.71      7.47 o 
  -9   6   6      254.10      244.44     10.83 o 
  -8   6   6      143.43      168.81      7.68 o 
  -7   6   6      493.55      519.10     13.20 o 
  -6   6   6       41.69       42.77      4.47 o 
  -5   6   6     2487.12     2512.54     32.50 o 
  -4   6   6      160.83      150.44      5.48 o 
  -3   6   6      783.33      790.23     11.36 o 
  -2   6   6      529.78      592.49     12.16 o 
  -1   6   6      635.40      602.22     10.42 o 
   0   6   6      741.37      722.35     12.47 o 
   1   6   6       21.52       17.99      2.10 o 
   2   6   6     2428.94     2334.06     35.85 o 
   3   6   6       61.59       82.82      8.38 o 
   4   6   6      552.59      506.82     24.29 o 
   5   6   6      443.84      433.08     16.18 o 
   6   6   6        2.06       -0.11      2.79 o 
   7   6   6       14.29        5.82      3.82 o 
 -12   7   6        0.96        1.96      3.57 o 
 -11   7   6      342.90      307.39     13.10 o 
 -10   7   6        5.34        3.65      3.08 o 
  -9   7   6      135.47      118.82      9.95 o 
  -8   7   6       28.24       27.49      3.90 o 
  -7   7   6        5.12       12.67      4.62 o 
  -6   7   6        1.75       -1.33      1.81 o 
  -5   7   6       54.76       52.19      4.07 o 
  -4   7   6       25.98       25.87      2.90 o 
  -3   7   6     1555.17     1631.85     22.76 o 
  -2   7   6      286.69      310.24      9.40 o 
  -1   7   6      311.44      332.50      8.88 o 
   0   7   6      121.26      121.22      5.47 o 
   1   7   6      451.55      458.39      9.52 o 
   2   7   6      439.93      409.14     13.58 o 
   3   7   6      372.24      352.47     14.75 o 
   4   7   6        8.18        7.54      3.19 o 
   5   7   6       49.21       47.64      5.86 o 
   6   7   6        7.81        1.23      3.68 o 
   7   7   6      139.20      142.82      9.19 o 
 -12   8   6        2.83       -4.48      2.87 o 
 -11   8   6      689.79      669.16     19.91 o 
 -10   8   6      147.27      147.79      9.21 o 
  -9   8   6        2.34       -0.70      2.60 o 
  -8   8   6      405.21      412.09     12.24 o 
  -7   8   6        6.35        5.87      2.50 o 
  -6   8   6     1095.23     1058.03     20.12 o 
  -5   8   6        1.95        3.20      1.68 o 
  -4   8   6        0.06        0.01      1.49 o 
  -3   8   6      392.54      377.30      9.75 o 
  -2   8   6      780.33      787.10     22.11 o 
  -1   8   6     1742.95     1657.98     37.02 o 
   0   8   6     1700.39     1684.68     37.22 o 
   1   8   6      249.87      272.00     11.42 o 
   2   8   6      699.69      692.12     17.40 o 
   3   8   6        0.46        1.93      3.59 o 
   4   8   6      162.95      156.72      8.16 o 
   5   8   6      105.36       98.93      7.98 o 
   6   8   6       10.63        7.19      4.30 o 
   7   8   6      136.71      147.65     10.56 o 
 -12   9   6      100.99      116.40     10.28 o 
 -11   9   6       30.04       29.96      8.20 o 
 -10   9   6      294.85      285.18     12.48 o 
  -9   9   6      144.84      145.61      8.64 o 
  -8   9   6        0.52        0.87      3.07 o 
  -7   9   6        0.75        0.36      2.81 o 
  -6   9   6      565.90      551.99     13.66 o 
  -5   9   6       37.87       33.22      3.85 o 
  -4   9   6       47.25       46.12      4.12 o 
  -3   9   6        1.36        0.17      1.37 o 
  -2   9   6       35.50       42.96      2.78 o 
  -1   9   6       74.20       70.73      3.71 o 
   0   9   6     1172.27     1093.64     27.46 o 
   1   9   6     1143.33     1110.18     31.56 o 
   2   9   6      314.23      300.76     15.53 o 
   3   9   6       91.66       97.37      7.19 o 
   4   9   6        0.53        1.77      2.96 o 
   5   9   6       43.86       36.50      5.79 o 
   6   9   6       71.61       68.50      7.97 o 
 -11  10   6      134.88      128.68      9.30 o 
 -10  10   6        0.39       -1.02      2.43 o 
  -9  10   6      117.56      114.33      8.16 o 
  -8  10   6        4.52       14.04      4.80 o 
  -7  10   6       56.41       66.87      7.58 o 
  -6  10   6      778.58      759.22     16.70 o 
  -5  10   6     1344.00     1287.25     22.92 o 
  -4  10   6        4.21        4.54      2.86 o 
  -3  10   6       17.35       17.67      4.64 o 
  -2  10   6      394.46      338.84     11.66 o 
  -1  10   6     1213.72     1166.55     29.51 o 
   0  10   6        8.79        3.39      6.03 o 
   1  10   6        0.51       -3.57      6.14 o 
   2  10   6      465.78      499.65     34.01 o 
   3  10   6        0.00        0.22      3.60 o 
   4  10   6        9.87       13.61      5.42 o 
   5  10   6      376.46      396.69     14.93 o 
   6  10   6        4.02        1.54      4.01 o 
 -11  11   6        0.35       -1.17      3.19 o 
 -10  11   6      115.47      106.60      8.70 o 
  -9  11   6      125.64      123.28      8.57 o 
  -8  11   6      209.80      205.27     11.42 o 
  -7  11   6      200.31      183.20     16.72 o 
  -6  11   6      461.78      473.51     14.64 o 
  -5  11   6       89.08       81.59      7.23 o 
  -4  11   6       30.06       31.63      4.73 o 
  -3  11   6       88.20       94.81      7.04 o 
  -2  11   6      114.31      109.12      7.17 o 
  -1  11   6       13.50        5.22      3.42 o 
   0  11   6        0.21       -1.04      5.54 o 
   1  11   6      136.81      109.49     18.08 o 
   2  11   6        3.89        7.81      4.77 o 
   3  11   6       20.22       22.87      6.58 o 
   4  11   6        5.18        3.85      4.53 o 
   5  11   6      370.57      406.05     20.69 o 
   6  11   6        0.48        7.46      5.03 o 
 -11  12   6      111.01      103.07      9.48 o 
 -10  12   6        5.52        6.22      3.54 o 
  -9  12   6        0.04        3.65      3.36 o 
  -8  12   6      756.99      558.83     30.92 o 
  -7  12   6      124.58      140.30      8.18 o 
  -6  12   6      489.54      462.73     14.85 o 
  -5  12   6        0.34       -4.46      2.23 o 
  -4  12   6      603.18      564.24     16.13 o 
  -3  12   6       79.71       81.88      6.76 o 
  -2  12   6      119.06      126.45      7.72 o 
  -1  12   6       59.87       52.44      9.49 o 
   0  12   6       26.47       27.23     10.57 o 
   1  12   6        9.27       11.99      8.74 o 
   2  12   6      267.12      254.23     23.99 o 
   3  12   6        4.53       15.51      5.94 o 
   4  12   6      146.87      155.11     13.13 o 
   5  12   6       83.62      104.33     14.25 o 
 -10  13   6        0.80        2.40      7.65 o 
  -9  13   6       58.99       61.47      9.05 o 
  -8  13   6      208.45      186.02     13.10 o 
  -7  13   6      124.13      120.99     10.15 o 
  -6  13   6      655.88      591.47     17.34 o 
  -5  13   6        0.71        1.34      3.61 o 
  -4  13   6        1.61        4.51      3.10 o 
  -3  13   6        3.10        0.55      2.83 o 
  -2  13   6        8.16       10.92      4.96 o 
  -1  13   6       81.87       98.65      8.86 o 
   0  13   6      109.96      109.29     18.39 o 
   1  13   6        3.29        7.36      7.89 o 
   2  13   6       70.98       82.75     16.43 o 
   3  13   6      166.43      185.85     22.51 o 
   4  13   6       35.72       34.95      9.02 o 
   5  13   6       82.05       86.37     12.19 o 
 -10  14   6        8.43        1.98      4.88 o 
  -9  14   6      419.53      400.90     41.57 o 
  -8  14   6      399.14      376.91     17.79 o 
  -7  14   6       14.45        6.47      5.14 o 
  -6  14   6      289.95      275.36     14.58 o 
  -5  14   6      348.47      345.02     13.27 o 
  -4  14   6        1.09       -4.75      3.21 o 
  -3  14   6      166.34      163.40      9.29 o 
  -2  14   6       22.97       29.95      4.80 o 
  -1  14   6       40.59       36.80      5.61 o 
   0  14   6      174.80      154.68     19.38 o 
   1  14   6       36.54       62.19     14.27 o 
   2  14   6       71.71       50.09     14.04 o 
   3  14   6      118.69      130.84     22.49 o 
   4  14   6       39.70       51.39      9.98 o 
   5  14   6       87.41      104.56     13.67 o 
  -9  15   6        1.96        7.09      7.12 o 
  -8  15   6       27.42        9.22     20.15 o 
  -7  15   6       27.23       23.36      5.91 o 
  -6  15   6       61.83       76.84      9.58 o 
  -5  15   6       94.18       92.08      7.31 o 
  -4  15   6       35.73       48.56      8.53 o 
  -3  15   6      173.96      170.64     18.86 o 
  -2  15   6        1.02       -0.64      4.13 o 
  -1  15   6      313.40      239.94     14.99 o 
   0  15   6      105.30      206.13     19.44 o 
   1  15   6       26.67       37.21     10.71 o 
   2  15   6       84.44       85.41     19.14 o 
   3  15   6       14.47       22.36     10.85 o 
   4  15   6        8.89       21.94     12.64 o 
  -9  16   6        1.28       14.49      4.90 o 
  -8  16   6       38.67       54.25      9.40 o 
  -7  16   6        0.91        8.28      4.48 o 
  -6  16   6       18.80       26.26      6.32 o 
  -5  16   6       86.98       84.89      7.45 o 
  -4  16   6      427.41      421.38     15.18 o 
  -3  16   6       65.18       65.60      9.73 o 
  -2  16   6       11.60       15.90     11.01 o 
  -1  16   6      383.84      431.63     19.82 o 
   0  16   6      189.57      195.53     18.67 o 
   1  16   6       88.28      106.27     19.71 o 
   2  16   6       38.18       21.58     12.15 o 
   3  16   6       10.98       14.34     10.16 o 
  -8  17   6       61.87       54.91     16.31 o 
  -7  17   6       51.91       76.08     10.37 o 
  -6  17   6        1.93        4.81      5.84 o 
  -5  17   6       71.33       71.86      6.98 o 
  -4  17   6       13.89       24.38      9.74 o 
  -3  17   6       31.57       36.16      7.16 o 
  -2  17   6       12.35        3.43      5.50 o 
  -1  17   6       97.44      125.26     30.70 o 
   0  17   6      297.64      366.10     51.36 o 
   1  17   6       24.00       24.53      9.69 o 
   2  17   6       11.83       18.93      9.93 o 
   3  17   6      173.03      159.72     21.79 o 
  -7  18   6       12.66       12.77      5.97 o 
  -6  18   6       23.26       20.01      5.48 o 
  -5  18   6      163.65      146.02      8.60 o 
  -4  18   6      214.81      255.20     18.55 o 
  -3  18   6       18.41       13.69      7.97 o 
  -2  18   6      176.79      185.49     10.34 o 
   0  18   6      104.16      110.53     18.77 o 
   1  18   6        1.00       23.16      8.42 o 
   2  18   6      647.14      757.37     47.16 o 
  -6  19   6       92.68       88.29      9.33 o 
  -5  19   6      175.14      176.13     13.41 o 
  -4  19   6      586.28      592.55     26.78 o 
  -3  19   6       66.82       52.89      8.86 o 
  -2  19   6       52.87       70.37     10.53 o 
  -1  19   6        0.95       19.83     19.54 o 
   0  19   6       71.53       89.35     28.06 o 
   1  19   6        9.29       22.52      9.58 o 
  -4  20   6       11.81       10.91      4.11 o 
  -3  20   6       49.45       59.97      7.97 o 
  -2  20   6        1.02       34.20     10.15 o 
  -1  20   6      309.17      356.41     39.28 o 
 -13   1   7      123.80      122.58      8.22 o 
 -12   1   7        0.18       -1.88      2.56 o 
 -11   1   7        0.47        1.82      2.64 o 
 -10   1   7      504.40      505.37     13.23 o 
  -9   1   7       99.93       88.76      6.18 o 
  -8   1   7       25.23       20.02      3.28 o 
  -7   1   7      675.44      738.37     14.79 o 
  -6   1   7        4.41        2.40      2.03 o 
  -5   1   7      347.56      355.15      7.37 o 
  -4   1   7     2155.15     2271.11     26.24 o 
  -3   1   7      909.50      923.39     17.36 o 
  -2   1   7        1.24        2.41      1.75 o 
  -1   1   7      230.70      225.75      6.55 o 
   0   1   7      213.04      206.05      5.60 o 
   1   1   7        6.42        5.19      2.45 o 
   2   1   7      164.72      164.34      7.95 o 
   3   1   7      557.65      532.68     12.78 o 
   4   1   7      222.26      215.72      9.75 o 
   5   1   7      185.15      179.79      9.43 o 
   6   1   7      259.97      270.08     11.87 o 
 -13   2   7        4.12        4.89      3.99 o 
 -12   2   7        3.49        0.22      2.62 o 
 -11   2   7       31.84       32.87      4.56 o 
 -10   2   7       64.23       58.00      5.30 o 
  -9   2   7       25.97       24.59      3.82 o 
  -8   2   7        0.19       -0.69      2.00 o 
  -7   2   7        0.55        0.39      1.74 o 
  -6   2   7      254.60      265.42      7.97 o 
  -5   2   7      453.49      477.71      9.64 o 
  -4   2   7       51.62       51.62      3.44 o 
  -3   2   7      326.84      321.22      6.69 o 
  -2   2   7      132.43      126.86      5.89 o 
  -1   2   7      265.01      279.98      8.69 o 
   0   2   7        0.66        3.88      2.29 o 
   1   2   7       48.42       65.78      6.69 o 
   2   2   7       68.70       68.35      6.21 o 
   3   2   7       13.35       19.14      3.94 o 
   4   2   7       34.96       30.78      4.97 o 
   5   2   7      128.81      116.78      8.51 o 
   6   2   7      124.43      124.81      9.65 o 
 -12   3   7       73.75       91.04      8.63 o 
 -11   3   7      591.32      544.87     17.32 o 
 -10   3   7      101.67      106.58      6.90 o 
  -9   3   7       42.48       30.34      4.86 o 
  -8   3   7       78.45       76.24      5.28 o 
  -7   3   7      225.79      245.52      7.94 o 
  -6   3   7        7.57        9.41      2.79 o 
  -5   3   7      165.20      172.95      5.57 o 
  -4   3   7      130.81      117.87      4.34 o 
  -3   3   7      339.66      361.73      7.15 o 
  -2   3   7        3.37        1.05      1.32 o 
  -1   3   7      501.29      489.25      9.97 o 
   0   3   7      251.30      246.16      7.25 o 
   1   3   7        8.17        8.09      2.65 o 
   2   3   7      544.62      517.60     13.78 o 
   3   3   7     1095.25     1031.44     21.72 o 
   4   3   7        9.84        5.34      3.07 o 
   5   3   7      251.01      260.12     11.18 o 
   6   3   7        9.78        5.31      3.63 o 
 -12   4   7        6.86        7.19      4.02 o 
 -11   4   7        3.79        5.92      3.39 o 
 -10   4   7      100.61       99.13      8.56 o 
  -9   4   7       13.23       13.37      3.83 o 
  -8   4   7       62.48       58.89      6.12 o 
  -7   4   7      137.84      145.92      6.23 o 
  -6   4   7        0.32       -0.05      1.61 o 
  -5   4   7       23.14       28.42      2.80 o 
  -4   4   7      335.32      326.62      7.66 o 
  -3   4   7       21.21       24.16      2.29 o 
  -2   4   7       83.06       77.90      4.23 o 
  -1   4   7      467.13      449.66      9.50 o 
   0   4   7       77.88      101.30      5.62 o 
   1   4   7       40.79       37.13      4.45 o 
   2   4   7      157.09      166.39     15.15 o 
   3   4   7      127.99      128.22      7.49 o 
   4   4   7        0.75       -0.61      2.86 o 
   5   4   7        3.25        2.17      3.56 o 
   6   4   7        4.05        4.45      3.63 o 
 -12   5   7       74.17       71.34      8.01 o 
 -11   5   7      176.03      165.27      9.87 o 
 -10   5   7      148.47      166.96      9.56 o 
  -9   5   7      173.63      164.68      9.11 o 
  -8   5   7      546.79      542.13     14.27 o 
  -7   5   7      197.39      182.93      8.89 o 
  -6   5   7      673.40      695.00     17.44 o 
  -5   5   7       94.98       96.40      6.33 o 
  -4   5   7       44.27       46.00      3.58 o 
  -3   5   7      620.37      600.68     10.15 o 
  -2   5   7      373.17      349.73      9.93 o 
  -1   5   7      496.83      474.56     16.38 o 
   0   5   7      239.22      232.12      8.70 o 
   1   5   7      279.15      264.75      9.25 o 
   2   5   7      842.28      799.36     17.88 o 
   3   5   7        0.63       -0.89      2.58 o 
   4   5   7        1.14       -3.10      2.80 o 
   5   5   7      252.17      224.12     10.59 o 
   6   5   7      215.89      210.31     10.67 o 
 -12   6   7      297.57      306.65     13.77 o 
 -11   6   7       17.91       24.58      5.23 o 
 -10   6   7        0.41        1.62      3.29 o 
  -9   6   7       52.26       60.42      6.87 o 
  -8   6   7      554.58      555.08     14.54 o 
  -7   6   7       16.63        2.75      3.18 o 
  -6   6   7      721.56      760.47     18.74 o 
  -5   6   7      600.26      571.43     13.19 o 
  -4   6   7        4.02        2.48      1.66 o 
  -3   6   7        0.35        0.71      1.67 o 
  -2   6   7      433.61      429.76     15.64 o 
  -1   6   7      394.04      346.38      9.24 o 
   0   6   7      117.06      117.19     10.88 o 
   1   6   7        3.63        7.72      2.49 o 
   2   6   7       18.42       15.68      3.82 o 
   3   6   7        8.19        9.47      3.33 o 
   4   6   7       32.10       44.38      5.73 o 
   5   6   7       19.26       17.91      4.73 o 
   6   6   7       20.89       24.98      5.39 o 
 -12   7   7        8.76        4.97      3.90 o 
 -11   7   7       41.57       55.23      7.29 o 
 -10   7   7      141.42      116.42      8.62 o 
  -9   7   7      119.82      124.54      8.79 o 
  -8   7   7        9.56       12.99      4.41 o 
  -7   7   7      422.26      414.94     12.12 o 
  -6   7   7      451.03      432.97     12.05 o 
  -5   7   7      290.44      269.84     10.27 o 
  -4   7   7     1039.85     1040.32     19.42 o 
  -3   7   7       18.62       17.03      3.00 o 
  -2   7   7       38.33       38.10      5.87 o 
  -1   7   7      271.14      251.26     11.88 o 
   0   7   7     2036.08     2051.48     52.53 o 
   1   7   7      137.10      126.51      6.83 o 
   2   7   7      495.94      449.07     12.97 o 
   3   7   7      204.90      191.93      9.02 o 
   4   7   7      129.01      132.88      8.25 o 
   5   7   7      285.59      288.37     14.26 o 
   6   7   7      452.89      496.79     19.34 o 
 -12   8   7       70.68       63.20      7.90 o 
 -11   8   7      424.26      392.08     15.26 o 
 -10   8   7        0.00       -0.58      2.84 o 
  -9   8   7      113.66      119.56      8.55 o 
  -8   8   7       44.27       31.15      4.79 o 
  -7   8   7       59.75       89.90     10.54 o 
  -6   8   7      221.43      236.31      8.87 o 
  -5   8   7      462.57      443.56     11.82 o 
  -4   8   7       58.36       52.47      4.85 o 
  -3   8   7       92.64      101.63      6.79 o 
  -2   8   7        1.45        2.41      2.64 o 
  -1   8   7      661.25      638.47     20.06 o 
   0   8   7       20.02       22.89      9.76 o 
   1   8   7       18.46       19.81      6.06 o 
   2   8   7      246.71      232.25     12.29 o 
   3   8   7      179.52       81.52     19.56 o 
   4   8   7       22.87       12.67      4.95 o 
   5   8   7        4.06        4.23      3.47 o 
   6   8   7        4.12        6.67      4.41 o 
 -11   9   7       14.16       10.88      4.35 o 
 -10   9   7      633.41      628.26     19.27 o 
  -9   9   7       17.95       17.52      4.15 o 
  -8   9   7      915.70      903.07     19.92 o 
  -7   9   7      454.49      454.40     14.65 o 
  -6   9   7     1182.51     1157.10     22.22 o 
  -5   9   7      117.81      108.47      6.28 o 
  -4   9   7      190.78      171.06     12.34 o 
  -3   9   7      124.19      137.41      7.86 o 
  -2   9   7      174.54      152.58     12.56 o 
  -1   9   7       57.91       75.82      7.58 o 
   0   9   7        0.88       -1.35      6.33 o 
   1   9   7        0.30        2.52      7.01 o 
   2   9   7      430.15      378.70     47.38 o 
   3   9   7       66.11       57.01     19.37 o 
   4   9   7       18.25       20.93      6.47 o 
   5   9   7      191.28      214.92     15.25 o 
 -11  10   7        0.17       -1.34      3.32 o 
 -10  10   7        3.53        1.45      3.03 o 
  -9  10   7       21.80       28.27      5.03 o 
  -8  10   7       40.72       46.96      4.87 o 
  -7  10   7      196.79      179.21     13.27 o 
  -6  10   7       69.19       62.13      6.36 o 
  -5  10   7      442.75      416.26     13.63 o 
  -4  10   7       97.71      102.11      7.01 o 
  -3  10   7      656.97      654.60     17.63 o 
  -2  10   7      505.64      489.72     14.83 o 
  -1  10   7      287.89      265.68     22.75 o 
   0  10   7      214.78      203.76     21.21 o 
   1  10   7        3.51       14.74      9.36 o 
   2  10   7        1.31       10.07      9.23 o 
   3  10   7        0.40       -3.78      2.79 o 
   4  10   7      175.99      150.01     12.76 o 
   5  10   7       16.33       16.01      5.90 o 
 -11  11   7       48.92       46.53      6.79 o 
 -10  11   7        9.81       11.02      4.00 o 
  -9  11   7       81.70       89.23     10.28 o 
  -8  11   7      116.01      112.78     13.74 o 
  -7  11   7      132.69      136.03     11.41 o 
  -6  11   7      276.60      254.89     13.31 o 
  -5  11   7        0.57        0.05      2.40 o 
  -4  11   7      311.07      299.39     14.94 o 
  -3  11   7        0.98        4.57      2.58 o 
  -2  11   7       80.31       68.83      8.32 o 
  -1  11   7      251.69      221.37     21.30 o 
   0  11   7      725.35      664.44     38.65 o 
   1  11   7       15.23       25.14      9.25 o 
   2  11   7       46.44       74.03     16.35 o 
   3  11   7       98.65      121.34     22.57 o 
   4  11   7        0.10       -0.37      4.67 o 
   5  11   7       51.55       51.93      9.58 o 
 -10  12   7       13.91       16.43      4.51 o 
  -9  12   7        5.51        6.73      3.04 o 
  -8  12   7        8.36       12.30      5.92 o 
  -7  12   7      263.45      233.28     13.36 o 
  -6  12   7      145.88      134.31     23.54 o 
  -5  12   7        0.03        2.38      3.41 o 
  -4  12   7       51.08       61.01     17.72 o 
  -3  12   7       18.38       22.74      7.86 o 
  -2  12   7      864.07      798.76     20.51 o 
  -1  12   7      228.98      203.07     21.15 o 
   0  12   7      184.16      154.33     19.82 o 
   1  12   7      137.83      168.55     19.09 o 
   2  12   7      193.28      207.70     22.39 o 
   3  12   7       12.77        6.20      9.85 o 
   4  12   7        5.29        7.88      6.31 o 
 -10  13   7      254.88      258.00     15.65 o 
  -9  13   7      293.05      293.72     15.97 o 
  -8  13   7      213.07      193.81     18.07 o 
  -7  13   7      346.46      286.11     21.42 o 
  -6  13   7       92.31      102.42     10.78 o 
  -5  13   7      143.42      148.91      9.00 o 
  -4  13   7      248.98      247.62     17.71 o 
  -3  13   7      579.91      540.12     16.68 o 
  -2  13   7       11.65       10.34      5.41 o 
  -1  13   7      348.11      352.76     27.69 o 
   0  13   7        0.27       13.17      7.52 o 
   1  13   7       50.55       39.90     13.22 o 
   2  13   7       15.45      -11.31      7.31 o 
   3  13   7      428.89      461.80     35.27 o 
   4  13   7        0.35        2.70      5.58 o 
  -9  14   7      341.37      320.30     24.76 o 
  -8  14   7      583.08      536.26     22.00 o 
  -7  14   7      119.09      130.54     10.75 o 
  -6  14   7        2.67        6.81      3.77 o 
  -5  14   7      171.06      202.29     14.94 o 
  -4  14   7        1.24        2.76      2.94 o 
  -3  14   7      652.10      608.74     19.61 o 
  -2  14   7        1.30       -0.83      2.30 o 
  -1  14   7       25.21       27.13      6.41 o 
   0  14   7       43.59       76.00     14.01 o 
   1  14   7      137.07      184.47     21.73 o 
   2  14   7        0.25       -9.83      4.92 o 
   3  14   7       39.67       39.22     14.74 o 
  -9  15   7       96.50       98.87     11.49 o 
  -8  15   7       10.63       21.45      6.06 o 
  -7  15   7       33.68       35.23     13.45 o 
  -6  15   7       86.98       73.30      7.89 o 
  -5  15   7      171.01      159.53      9.95 o 
  -4  15   7      588.56      517.35     34.55 o 
  -3  15   7       25.14       22.79      5.56 o 
  -2  15   7       12.24       15.02      5.17 o 
  -1  15   7        7.44       16.60      5.89 o 
   0  15   7      821.83      836.85     45.79 o 
   1  15   7       16.88       21.03      9.63 o 
   2  15   7        3.38       10.29      8.88 o 
   3  15   7      333.32      319.83     31.22 o 
  -8  16   7       24.50       19.57      8.08 o 
  -7  16   7      155.38      171.47     12.68 o 
  -6  16   7      141.84      125.44     10.23 o 
  -5  16   7       12.93       -0.40      9.23 o 
  -4  16   7        6.61       -2.72      3.84 o 
  -3  16   7       53.27       37.53      6.35 o 
  -2  16   7       16.31       52.77     12.34 o 
  -1  16   7        0.27        0.55      6.55 o 
   0  16   7       19.76      113.15     15.64 o 
   1  16   7        0.06       24.65      9.57 o 
   2  16   7        3.84       19.11      9.85 o 
  -7  17   7      240.84      251.65     15.36 o 
  -6  17   7        6.59       11.02      5.62 o 
  -5  17   7      419.71      434.47     16.18 o 
  -4  17   7        3.40        5.24      3.89 o 
  -3  17   7       86.43      105.51      8.91 o 
  -2  17   7       26.99       15.28     11.08 o 
  -1  17   7      139.96      205.93     18.12 o 
   0  17   7        0.17        8.66     10.58 o 
   1  17   7        1.79       39.52      9.48 o 
  -6  18   7        0.38        2.92      4.92 o 
  -5  18   7      300.42      330.34     12.79 o 
  -4  18   7      212.42      202.61     21.37 o 
  -3  18   7      223.65      208.41     25.33 o 
  -2  18   7      106.08      127.93     32.15 o 
  -1  18   7       61.06       68.32     13.67 o 
   0  18   7      182.52      196.15     18.30 o 
  -4  19   7       52.52       53.94     11.61 o 
  -3  19   7       94.04      148.07     33.24 o 
  -2  19   7       35.80      110.72     14.29 o 
 -12   0   8      103.45      134.04     10.94 o 
 -11   0   8      193.98      223.09     12.91 o 
 -10   0   8      275.66      272.92     13.79 o 
  -9   0   8      523.74      536.44     34.04 o 
  -8   0   8        3.26       10.55      5.67 o 
  -7   0   8      252.14      250.90     26.79 o 
  -6   0   8      796.68      843.08     22.95 o 
  -5   0   8        5.50        3.22      2.91 o 
  -4   0   8      474.77      469.91     13.28 o 
  -3   0   8      128.37      110.58      8.65 o 
  -2   0   8      964.15      975.72     26.67 o 
  -1   0   8      200.03      222.10     15.04 o 
   0   0   8      923.28      835.78     32.32 o 
   1   0   8      203.18      202.62     12.56 o 
   2   0   8      603.74      545.99     21.38 o 
   3   0   8      129.23      117.67     15.66 o 
   4   0   8      210.56      224.18     15.07 o 
   5   0   8       37.30       39.70      8.86 o 
 -12   1   8        7.22       11.63      4.06 o 
 -11   1   8        8.87       17.03      3.50 o 
 -10   1   8      182.01      158.92      7.71 o 
  -9   1   8      197.07      183.80      7.80 o 
  -8   1   8       99.34      103.96      6.14 o 
  -7   1   8       71.73       79.81      5.38 o 
  -6   1   8      244.39      260.74      8.27 o 
  -5   1   8       40.19       43.49      3.33 o 
  -4   1   8     1381.45     1395.74     18.78 o 
  -3   1   8      122.26      115.52      6.19 o 
  -2   1   8      686.14      719.83     17.10 o 
  -1   1   8      161.03      160.58      6.87 o 
   0   1   8      274.58      260.41      9.46 o 
   1   1   8      588.26      533.10     14.32 o 
   2   1   8      157.11      135.21      7.85 o 
   3   1   8        0.11        0.68      2.85 o 
   4   1   8      219.57      211.63     10.27 o 
   5   1   8       52.53       33.44      5.76 o 
 -12   2   8        0.30        3.60      3.59 o 
 -11   2   8       51.07       52.28      6.91 o 
 -10   2   8      315.59      280.77     12.17 o 
  -9   2   8       67.62       64.33      5.53 o 
  -8   2   8      264.95      254.12      8.69 o 
  -7   2   8       59.46       60.06      4.84 o 
  -6   2   8       76.05       99.44      5.22 o 
  -5   2   8      629.15      623.19     10.96 o 
  -4   2   8      275.53      294.55      7.25 o 
  -3   2   8      893.81      895.33     17.92 o 
  -2   2   8      295.66      302.29      9.55 o 
  -1   2   8      556.95      577.03     11.63 o 
   0   2   8      439.46      381.12     11.40 o 
   1   2   8      492.05      507.20     13.89 o 
   2   2   8       31.91       33.53      5.03 o 
   3   2   8      110.85      106.09      8.01 o 
   4   2   8      342.74      364.96     13.32 o 
   5   2   8       77.37       77.01      7.96 o 
 -12   3   8        1.37        0.36      3.39 o 
 -11   3   8        5.05        8.71      4.05 o 
 -10   3   8      216.48      202.69     10.48 o 
  -9   3   8      115.40      127.63      8.12 o 
  -8   3   8      217.30      198.36      9.52 o 
  -7   3   8        9.77        8.28      2.75 o 
  -6   3   8        5.67        6.98      2.50 o 
  -5   3   8      732.23      725.13     13.13 o 
  -4   3   8      273.16      299.21      7.35 o 
  -3   3   8      148.04      147.60      6.92 o 
  -2   3   8       64.33       61.10      5.21 o 
  -1   3   8      107.41      126.85      7.21 o 
   0   3   8      225.30      208.52      8.48 o 
   1   3   8       34.96       42.93      6.54 o 
   2   3   8       29.01       32.18      4.81 o 
   3   3   8      374.49      335.74     12.04 o 
   4   3   8      207.25      192.75      9.98 o 
   5   3   8      153.50      134.15      9.39 o 
 -12   4   8      152.45      152.85     10.20 o 
 -11   4   8      136.29      124.83      9.29 o 
 -10   4   8       34.73       24.71      4.93 o 
  -9   4   8      556.59      533.42     16.59 o 
  -8   4   8        1.18        3.56      4.73 o 
  -7   4   8      123.15      116.34      7.34 o 
  -6   4   8     3976.27     4012.98     61.26 o 
  -5   4   8      129.13      133.72      8.44 o 
  -4   4   8      481.43      491.56     11.17 o 
  -3   4   8      403.28      398.10      9.49 o 
  -2   4   8     1511.48     1543.12     26.14 o 
  -1   4   8      160.04      148.54      9.15 o 
   0   4   8      255.37      248.63      9.11 o 
   1   4   8       44.76       41.81      4.93 o 
   2   4   8       69.28       59.58      6.18 o 
   3   4   8       12.26        8.18      3.26 o 
   4   4   8      109.01      139.88      9.37 o 
   5   4   8       24.98       21.25      5.20 o 
 -12   5   8        0.05        0.73      3.59 o 
 -11   5   8       59.28       68.37      7.81 o 
 -10   5   8        2.91        2.74      3.72 o 
  -9   5   8      108.37      128.92      8.33 o 
  -8   5   8       98.12       88.72      7.96 o 
  -7   5   8      111.62       93.02      7.40 o 
  -6   5   8      500.20      496.27     14.98 o 
  -5   5   8      161.19      181.01      7.58 o 
  -4   5   8      112.52      112.74      6.05 o 
  -3   5   8      307.55      327.09      9.19 o 
  -2   5   8       84.19       85.33      5.74 o 
  -1   5   8       20.27       24.98      6.84 o 
   0   5   8      142.39      145.77      8.65 o 
   1   5   8       52.34       71.33      7.45 o 
   2   5   8       75.00       80.06      6.91 o 
   3   5   8       21.76       23.92      4.62 o 
   4   5   8       23.51       24.63      5.14 o 
   5   5   8       10.44        2.31      3.70 o 
 -12   6   8       53.71       59.81      7.66 o 
 -11   6   8       81.24       80.02      8.27 o 
 -10   6   8      270.47      255.99     12.03 o 
  -9   6   8       62.61       66.26      7.11 o 
  -8   6   8        3.04       -0.54      2.58 o 
  -7   6   8       91.81       91.81      7.45 o 
  -6   6   8      104.29      112.20      8.27 o 
  -5   6   8       66.75       59.70      5.35 o 
  -4   6   8     1080.40     1082.46     21.88 o 
  -3   6   8     2793.30     2819.79     40.58 o 
  -2   6   8       86.50       93.97      7.19 o 
  -1   6   8      954.71      915.07     35.88 o 
   0   6   8      152.96      157.45     13.57 o 
   1   6   8      198.43      179.44     11.02 o 
   2   6   8       59.32       51.33      5.86 o 
   3   6   8      151.04      144.43     10.79 o 
   4   6   8      454.76      448.24     14.89 o 
   5   6   8        3.29       -1.67      3.25 o 
 -12   7   8       16.94       13.12      5.19 o 
 -11   7   8        5.13        6.00      3.81 o 
 -10   7   8        9.93        8.83      3.72 o 
  -9   7   8      393.49      376.00     14.34 o 
  -8   7   8        9.24       12.72      3.68 o 
  -7   7   8      104.16      115.02      7.64 o 
  -6   7   8      908.66      902.86     21.67 o 
  -5   7   8       20.75       19.15      3.40 o 
  -4   7   8       27.65       18.62      3.38 o 
  -3   7   8       45.66       37.20      4.37 o 
  -2   7   8        7.86       14.74      4.52 o 
  -1   7   8       33.54       31.45     11.02 o 
   0   7   8      163.66      158.16     18.84 o 
   1   7   8      228.79      227.70     12.16 o 
   2   7   8      381.58      405.45     16.42 o 
   3   7   8      282.17      269.03     16.57 o 
   4   7   8        0.12       -2.20      4.07 o 
   5   7   8       16.77       14.24      4.78 o 
 -11   8   8       31.92       26.82      5.87 o 
 -10   8   8       32.13       27.21      5.02 o 
  -9   8   8      245.62      251.69     11.75 o 
  -8   8   8       20.94       31.80      6.98 o 
  -7   8   8        2.97        8.37      7.57 o 
  -6   8   8      197.93      198.98      9.72 o 
  -5   8   8        9.39        6.62      3.22 o 
  -4   8   8       37.03       40.48      4.60 o 
  -3   8   8      937.66      923.23     21.89 o 
  -2   8   8       78.60       69.05      8.20 o 
  -1   8   8     1314.52     1143.32     51.41 o 
   0   8   8      534.84      445.07     31.07 o 
   1   8   8      276.75      224.86     24.13 o 
   2   8   8       14.44       15.41      4.73 o 
   3   8   8       11.28       13.24      5.28 o 
   4   8   8        1.05       -0.43      4.29 o 
 -11   9   8      179.98      172.88     14.44 o 
 -10   9   8       23.10       24.02      7.13 o 
  -9   9   8      392.81      367.81     14.76 o 
  -8   9   8      249.90      231.30      9.88 o 
  -7   9   8     1204.99     1154.64     26.48 o 
  -6   9   8       70.09       69.09      7.09 o 
  -5   9   8       23.80       29.56      4.11 o 
  -4   9   8      198.80      191.57      9.50 o 
  -3   9   8      153.17      131.30     17.06 o 
  -2   9   8      222.56      181.15     11.33 o 
  -1   9   8      441.51      393.53     28.72 o 
   0   9   8        6.44        3.20      7.36 o 
   1   9   8      151.51      121.62     20.22 o 
   2   9   8       65.18       53.98     34.14 o 
   3   9   8        5.21       -6.65      9.18 o 
   4   9   8       14.49        2.86      5.73 o 
 -11  10   8       66.79       60.75      7.93 o 
 -10  10   8       63.15       60.91      7.43 o 
  -9  10   8       60.14       69.14      7.54 o 
  -8  10   8       51.31       47.60      6.55 o 
  -7  10   8        3.00        6.44      3.23 o 
  -6  10   8      314.23      306.92     12.35 o 
  -5  10   8       25.64       25.37      5.67 o 
  -4  10   8       52.96       80.55     14.54 o 
  -3  10   8      792.75      719.73     32.01 o 
  -2  10   8       13.27       14.15      8.44 o 
  -1  10   8        0.25        1.13      6.88 o 
   0  10   8        0.43       -3.93      5.14 o 
   1  10   8      328.16      398.78     29.96 o 
   2  10   8       67.69      157.80     20.17 o 
   3  10   8        2.22       -0.27      4.83 o 
   4  10   8      343.35      392.18     21.50 o 
 -10  11   8      100.69      140.80     13.68 o 
  -9  11   8       14.76       11.92      4.22 o 
  -8  11   8      416.39      399.77     16.79 o 
  -7  11   8       99.35       96.85     13.81 o 
  -6  11   8      385.56      361.72     16.58 o 
  -5  11   8       27.47       30.86      4.95 o 
  -4  11   8       31.38       37.09      5.60 o 
  -3  11   8        4.31        3.10      2.67 o 
  -2  11   8       45.27       54.81      8.85 o 
  -1  11   8       11.65        7.08      7.89 o 
   0  11   8       64.51       75.67     16.31 o 
   1  11   8        0.02       19.58      6.97 o 
   2  11   8      285.61      320.31     28.32 o 
   3  11   8      396.82      456.00     51.52 o 
 -10  12   8      166.52      165.17     21.84 o 
  -9  12   8      316.34      352.13     14.57 o 
  -8  12   8       94.05       92.94     10.32 o 
  -7  12   8        4.00       -1.94      3.07 o 
  -6  12   8      119.32       92.46     11.02 o 
  -5  12   8      119.08      121.82     10.70 o 
  -4  12   8        4.40       -2.15      3.50 o 
  -3  12   8       14.38       18.05      5.72 o 
  -2  12   8       47.28       37.97     16.19 o 
  -1  12   8       40.06       54.79     14.05 o 
   0  12   8      530.34      557.77     36.19 o 
   1  12   8       51.53      104.17     14.84 o 
   2  12   8       62.30       64.08     15.80 o 
   3  12   8       34.78       52.55     15.51 o 
  -9  13   8       46.31       49.16     11.18 o 
  -8  13   8       27.60       84.62     14.59 o 
  -7  13   8       28.57       11.49     14.82 o 
  -6  13   8        0.21        9.65      4.04 o 
  -5  13   8       55.98       46.60      7.58 o 
  -4  13   8       10.77        5.09      4.42 o 
  -3  13   8       45.99       32.27      7.66 o 
  -2  13   8        0.04       13.13     10.20 o 
  -1  13   8       52.07       71.37     15.76 o 
   0  13   8       31.42       75.96     15.48 o 
   1  13   8       25.48       38.04     10.42 o 
   2  13   8        0.39        6.67      6.13 o 
  -9  14   8       63.01       59.30      9.60 o 
  -8  14   8       97.75       80.64     17.45 o 
  -7  14   8       23.76       36.16     10.99 o 
  -5  14   8        3.00       -1.94      6.01 o 
  -4  14   8       47.92       51.46      6.76 o 
  -3  14   8       92.17       99.63     10.85 o 
  -2  14   8        6.82       10.13     10.05 o 
  -1  14   8       78.10       99.61     12.56 o 
   0  14   8       76.91      153.00     18.92 o 
   1  14   8       41.48      112.85     15.22 o 
   2  14   8        0.05       33.15     10.83 o 
  -8  15   8       24.84       16.80      5.87 o 
  -7  15   8       46.13       54.03     11.91 o 
  -6  15   8       19.02       18.43      9.67 o 
  -5  15   8      225.12      208.05     16.99 o 
  -4  15   8      110.00      112.72      9.89 o 
  -3  15   8       18.18       18.18      7.32 o 
  -2  15   8      113.26      173.24     27.34 o 
  -1  15   8        9.29       10.38     10.44 o 
   0  15   8      229.61      270.27     25.27 o 
   1  15   8        0.14      -11.25      6.10 o 
  -7  16   8        0.63        5.67      4.38 o 
  -6  16   8       70.68       69.88      9.67 o 
  -5  16   8       37.21       40.41     15.12 o 
  -4  16   8       79.29       98.11     11.35 o 
  -3  16   8      106.29      109.57     11.52 o 
  -2  16   8        2.74       24.53     10.73 o 
  -1  16   8      114.78      134.43     14.07 o 
   0  16   8       81.52      137.30     18.71 o 
  -6  17   8       21.34       11.28     11.73 o 
  -5  17   8        3.72       18.96     13.85 o 
  -4  17   8      282.90      296.28     25.32 o 
  -3  17   8       10.28       14.91     11.65 o 
  -2  17   8        0.34       -0.70      6.98 o 
  -1  17   8      304.75      288.69     18.38 o 
 -12   1   9       91.17       86.78      8.87 o 
 -11   1   9       35.46       38.94      5.90 o 
 -10   1   9      278.96      278.65     12.83 o 
  -9   1   9        2.70        1.62      3.15 o 
  -8   1   9      144.39      164.26     12.14 o 
  -7   1   9       36.19       46.38      4.42 o 
  -6   1   9      173.54      181.87      7.19 o 
  -5   1   9     1380.98     1397.33     23.15 o 
  -4   1   9      348.68      363.50      8.61 o 
  -3   1   9       12.50       15.69      2.95 o 
  -2   1   9      109.97      102.84      6.37 o 
  -1   1   9       61.84       74.33     10.89 o 
   0   1   9      124.24      116.45      7.57 o 
   1   1   9      155.07      161.24     13.36 o 
   2   1   9        3.92        1.72      2.79 o 
   3   1   9       40.32       40.24      5.83 o 
   4   1   9       19.77       15.48      4.73 o 
 -12   2   9       14.94       37.90      6.09 o 
 -11   2   9        2.12        3.55      3.19 o 
 -10   2   9        4.07        0.45      3.14 o 
  -9   2   9      135.64      132.44      8.64 o 
  -8   2   9       29.31       30.55     12.97 o 
  -7   2   9      132.52      159.60      9.75 o 
  -6   2   9       74.34       85.86     10.30 o 
  -5   2   9       62.63       81.93      4.87 o 
  -4   2   9      586.56      568.87     11.06 o 
  -3   2   9        0.17        1.25      2.10 o 
  -2   2   9       89.91       87.69      5.88 o 
  -1   2   9       52.12       56.66      9.72 o 
   0   2   9       98.94       91.53      7.49 o 
   1   2   9       70.56       60.42      6.29 o 
   2   2   9        8.05       13.96      6.78 o 
   3   2   9       35.81       24.14     10.66 o 
   4   2   9       29.32       37.38      6.23 o 
 -12   3   9       28.93       27.19      5.64 o 
 -11   3   9      260.27      273.01     12.81 o 
 -10   3   9       28.58       35.08      5.65 o 
  -9   3   9        0.03       -0.66      2.38 o 
  -8   3   9      190.00      212.69     12.50 o 
  -7   3   9       10.81       16.21      4.52 o 
  -6   3   9      210.39      227.33     10.05 o 
  -5   3   9        5.73        0.50      2.41 o 
  -4   3   9      519.51      522.17     12.08 o 
  -3   3   9      626.28      620.50     15.06 o 
  -2   3   9      203.26      195.16      8.16 o 
  -1   3   9      677.04      613.44     25.43 o 
   0   3   9      117.09      112.36      9.10 o 
   1   3   9        6.48       16.34      5.00 o 
   2   3   9      559.41      532.06     15.58 o 
   3   3   9      217.58      220.03     20.14 o 
   4   3   9       14.33       19.83      5.02 o 
 -12   4   9       16.09       17.70      5.02 o 
 -11   4   9      197.88      189.82     10.96 o 
 -10   4   9       33.13       21.03      4.61 o 
  -9   4   9       14.00       16.41      4.21 o 
  -8   4   9       64.59       62.53      6.88 o 
  -7   4   9       28.09       30.07      4.76 o 
  -6   4   9        0.78        4.75      2.69 o 
  -5   4   9      472.22      470.54     14.56 o 
  -4   4   9      182.97      174.00      7.04 o 
  -3   4   9      630.42      612.19     15.04 o 
  -2   4   9        6.22        5.20      3.11 o 
  -1   4   9       68.04       55.97     10.16 o 
   0   4   9      440.05      392.65     14.66 o 
   1   4   9       22.81       15.39      4.44 o 
   2   4   9      171.91      164.18     13.40 o 
   3   4   9       17.85       14.64      4.36 o 
   4   4   9      103.87      100.85      9.08 o 
 -11   5   9       50.33       37.62      6.17 o 
 -10   5   9      160.76      157.21      9.69 o 
  -9   5   9      298.42      274.98     14.28 o 
  -8   5   9       72.64       67.88      7.26 o 
  -7   5   9      249.96      258.83     11.24 o 
  -6   5   9      324.16      311.61     12.10 o 
  -5   5   9      543.95      546.18     15.98 o 
  -4   5   9        0.55        3.26      2.20 o 
  -3   5   9       20.06       23.98      3.48 o 
  -2   5   9       27.85       29.73      7.55 o 
  -1   5   9      501.76      473.26     22.58 o 
   0   5   9       17.90       23.96      7.20 o 
   1   5   9      177.22      212.51     21.48 o 
   2   5   9      242.36      272.27     15.41 o 
   3   5   9      255.47      267.92     16.02 o 
   4   5   9        4.53        7.31      4.12 o 
 -11   6   9        0.68       -1.08      3.28 o 
 -10   6   9       15.29       13.76      5.70 o 
  -9   6   9      263.47      215.62     10.99 o 
  -8   6   9        2.57        6.27      3.21 o 
  -7   6   9        1.61        1.50      2.40 o 
  -6   6   9      459.09      420.84     14.35 o 
  -5   6   9       82.94       79.47      7.22 o 
  -4   6   9        0.81        2.77      2.05 o 
  -3   6   9       98.39      108.69      6.62 o 
  -2   6   9      177.61      151.86     13.08 o 
  -1   6   9      162.24      164.69     14.26 o 
   1   6   9       25.07       31.64      7.14 o 
   2   6   9      130.37      154.57     12.03 o 
   3   6   9       22.61       49.19      9.66 o 
 -11   7   9      128.57      118.44      9.99 o 
 -10   7   9      152.89      147.56      9.71 o 
  -9   7   9      203.89      198.32     10.79 o 
  -8   7   9      380.43      362.22     14.01 o 
  -7   7   9      494.37      509.59     16.48 o 
  -6   7   9      733.18      701.91     19.33 o 
  -5   7   9      246.66      240.89     10.70 o 
  -4   7   9      365.41      363.40     11.37 o 
  -3   7   9      213.73      197.16      9.87 o 
  -2   7   9      314.01      300.10     24.97 o 
  -1   7   9        2.24        2.81      5.69 o 
   0   7   9        1.05       17.08      5.82 o 
   1   7   9        4.36       28.13      9.89 o 
   2   7   9      558.64      578.77     22.19 o 
   3   7   9       30.24       29.22      6.37 o 
 -11   8   9        7.51        6.67      3.94 o 
 -10   8   9        0.01        2.38      3.18 o 
  -9   8   9        1.43       -2.38      4.43 o 
  -8   8   9       12.29        3.04      3.75 o 
  -7   8   9      100.65       88.24      8.12 o 
  -6   8   9        5.09        5.09      3.18 o 
  -5   8   9        9.24       11.33      3.53 o 
  -4   8   9      163.20      152.09      8.78 o 
  -3   8   9       11.61       19.40      4.17 o 
  -2   8   9      540.55      532.65     33.81 o 
  -1   8   9      218.69      214.56     22.46 o 
   0   8   9      246.63      248.97     23.17 o 
   1   8   9       68.67      148.34     16.76 o 
   2   8   9        4.16       21.23      7.44 o 
   3   8   9        5.33       23.37      9.09 o 
 -10   9   9      241.62      213.42     17.26 o 
  -9   9   9      175.34      178.26     10.49 o 
  -8   9   9      299.08      286.65     12.70 o 
  -7   9   9      233.05      222.40     11.03 o 
  -6   9   9      178.22      179.67      9.68 o 
  -5   9   9       89.73       78.69     12.15 o 
  -4   9   9       40.98       40.56      5.77 o 
  -3   9   9        0.11        2.36      4.86 o 
  -2   9   9      546.43      556.23     35.12 o 
  -1   9   9       71.56       55.34     17.73 o 
   0   9   9       22.21       27.70      9.50 o 
   1   9   9       22.80       37.99      9.96 o 
   2   9   9       43.38       77.14     16.17 o 
   3   9   9       14.76        3.60      7.32 o 
 -10  10   9      107.78      111.43      9.35 o 
  -9  10   9       81.20       81.62      8.41 o 
  -8  10   9        0.02       -0.78      2.75 o 
  -7  10   9       73.85       74.52      7.66 o 
  -6  10   9       56.82       65.35      7.85 o 
  -5  10   9       73.66       67.71      8.67 o 
  -4  10   9      458.26      439.93     15.25 o 
  -3  10   9     1239.53     1194.26     35.82 o 
  -2  10   9      131.77      127.79     17.71 o 
  -1  10   9        9.85       31.26     11.05 o 
   0  10   9      116.55       78.09     19.40 o 
   1  10   9      219.86      370.52     29.53 o 
   2  10   9       36.24       44.10     13.84 o 
  -9  11   9      135.91      150.80     14.91 o 
  -8  11   9        0.69       -4.13      2.73 o 
  -7  11   9      133.35      140.55     12.84 o 
  -6  11   9       11.01       12.93      8.21 o 
  -5  11   9       84.79       80.57      9.44 o 
  -4  11   9       46.05       31.34      5.67 o 
  -3  11   9      512.09      449.35     21.01 o 
  -2  11   9      166.67      202.89     13.67 o 
  -1  11   9      347.58      323.13     27.95 o 
   0  11   9     1006.19      995.08     51.78 o 
   2  11   9       62.49       55.54     15.50 o 
  -9  12   9       33.55       31.57      6.53 o 
  -8  12   9        6.05        9.41      4.27 o 
  -7  12   9        0.49        7.29      3.78 o 
  -6  12   9      134.22      127.15     10.59 o 
  -5  12   9       61.66       43.58     12.01 o 
  -4  12   9       62.04       61.49      8.64 o 
  -3  12   9        0.29        6.84     12.46 o 
  -2  12   9      340.93      354.20     18.64 o 
  -1  12   9        0.30        5.63      7.20 o 
   0  12   9       10.26       15.86     10.66 o 
   1  12   9       89.00       86.07     19.57 o 
  -8  13   9      151.25      157.88     12.20 o 
  -7  13   9        0.06        0.33      3.01 o 
  -6  13   9        0.26        9.56      4.01 o 
  -5  13   9      479.63      457.04     19.79 o 
  -4  13   9       42.18       38.95      6.07 o 
  -3  13   9       17.77        8.52     11.65 o 
  -2  13   9        9.55       22.13     10.53 o 
  -1  13   9        8.21       42.63     12.65 o 
   0  13   9        3.19       24.66     10.75 o 
  -7  14   9       26.40       27.35      6.32 o 
  -6  14   9      232.99      230.94     14.64 o 
  -5  14   9       11.81       10.59      4.45 o 
  -4  14   9        0.10       55.80     13.13 o 
  -2  14   9       11.02        1.19      3.49 o 
  -1  14   9       23.81       20.85      6.75 o 
   0  14   9       30.92      124.10     17.70 o 
  -6  15   9      100.70       49.75      9.00 o 
  -5  15   9        1.76       -0.64      3.65 o 
  -4  15   9      123.06      112.71     18.03 o 
  -3  15   9        9.26        3.92      4.61 o 
  -2  15   9       69.01      179.87     19.27 o 
 -11   0  10       19.72       13.56      7.60 o 
 -10   0  10        7.34       -9.91      4.96 o 
  -9   0  10      307.09      263.55     21.46 o 
  -8   0  10       84.79       88.74     14.54 o 
  -7   0  10      183.04      203.52     11.27 o 
  -6   0  10       12.01        2.70      3.67 o 
  -5   0  10      206.72      185.02     10.64 o 
  -4   0  10       44.27       44.13      5.53 o 
  -3   0  10      961.37      971.26     28.98 o 
  -2   0  10      127.98      125.48     18.05 o 
  -1   0  10        2.26       16.05      7.52 o 
   0   0  10     1618.35     1459.87     63.56 o 
   1   0  10        1.74        9.81      6.95 o 
   2   0  10       60.87       88.46     27.11 o 
 -11   1  10       42.44       17.16      6.27 o 
 -10   1  10       33.01       37.74      9.89 o 
  -9   1  10        8.96       17.28      4.29 o 
  -8   1  10        2.25       -0.22      3.64 o 
  -7   1  10      210.81      204.66     10.05 o 
  -6   1  10      631.22      635.87     17.55 o 
  -5   1  10      204.28      214.61     11.16 o 
  -4   1  10      104.94      106.41      5.17 o 
  -3   1  10       48.71       47.68      7.39 o 
  -2   1  10      229.36      200.61     15.12 o 
  -1   1  10       76.23       81.14     11.05 o 
   0   1  10       16.15      120.93     10.74 o 
   1   1  10       69.07       67.26     19.20 o 
   2   1  10       88.69       94.70     13.93 o 
 -11   2  10       31.49       18.56      5.41 o 
 -10   2  10        9.57        1.12      6.23 o 
  -9   2  10       17.89       29.85      5.61 o 
  -8   2  10       12.78       11.72      4.49 o 
  -7   2  10        0.82        7.14      2.85 o 
  -6   2  10      765.55      788.23     20.08 o 
  -5   2  10        2.25        2.50      6.25 o 
  -4   2  10       20.80       21.59      3.56 o 
  -3   2  10      103.17      120.89      7.25 o 
  -2   2  10        0.21        6.30      5.63 o 
  -1   2  10       35.90       48.05      8.47 o 
   0   2  10       38.72       52.15      6.72 o 
   1   2  10      604.56      649.88     17.55 o 
   2   2  10      205.42      236.73     22.31 o 
 -11   3  10        5.73       -2.83      5.80 o 
 -10   3  10       17.77       17.85      4.37 o 
  -9   3  10       72.99       89.93     17.17 o 
  -8   3  10      258.03      263.51     11.73 o 
  -7   3  10      148.08      144.75      8.65 o 
  -6   3  10      366.36      348.20     12.96 o 
  -5   3  10      105.75       96.61      7.23 o 
  -4   3  10      150.80      156.50      7.12 o 
  -3   3  10      109.99      106.03      8.63 o 
  -2   3  10      115.67      124.62      9.42 o 
  -1   3  10        8.90       28.33     10.19 o 
   0   3  10       42.94       84.01     25.78 o 
   1   3  10       18.05       26.58      7.23 o 
   2   3  10        5.75       31.31     10.02 o 
 -11   4  10        0.06        5.81      3.46 o 
 -10   4  10       17.69       24.27      5.96 o 
  -9   4  10     1344.24     1356.80     30.47 o 
  -8   4  10      277.23      267.08     11.94 o 
  -7   4  10        1.03       -1.67      4.13 o 
  -6   4  10      388.63      403.05     17.88 o 
  -5   4  10      177.99      166.76     16.33 o 
  -4   4  10      382.02      386.06     20.13 o 
  -3   4  10       20.55       21.96      4.22 o 
  -2   4  10        0.22        1.93      5.28 o 
  -1   4  10        0.89        5.10      7.70 o 
   0   4  10      194.79      279.56     30.46 o 
   2   4  10        6.47       16.80     16.52 o 
 -11   5  10        2.13        4.22      3.77 o 
 -10   5  10        2.82        7.03      3.69 o 
  -9   5  10        7.97       21.05      4.80 o 
  -8   5  10       29.07       33.60      5.47 o 
  -7   5  10       25.57       26.70      5.73 o 
  -6   5  10       99.80       88.00      8.07 o 
  -5   5  10      315.60      305.14     15.22 o 
  -4   5  10       16.62       13.93      3.60 o 
  -3   5  10       68.64       80.40      7.21 o 
  -2   5  10      274.81      264.76     21.75 o 
  -1   5  10        0.04        9.37      5.63 o 
   0   5  10       34.26      109.15     10.40 o 
   1   5  10      149.22      298.63     18.52 o 
   2   5  10       23.74       32.59     21.12 o 
 -10   6  10      214.89      236.75     12.21 o 
  -9   6  10      237.51      249.99     12.21 o 
  -8   6  10        2.41        5.07      3.18 o 
  -7   6  10       56.51       47.26      6.32 o 
  -6   6  10      511.75      485.66     15.99 o 
  -5   6  10       16.27       19.20      4.23 o 
  -4   6  10        3.21        0.46      2.35 o 
  -3   6  10     1204.37     1155.11     35.01 o 
  -2   6  10      131.61      147.94     12.79 o 
  -1   6  10      157.05      164.99     20.38 o 
   0   6  10        2.37       24.24     10.28 o 
   1   6  10      474.05      551.69     34.61 o 
   2   6  10       71.48       88.96     16.73 o 
 -10   7  10        0.04        5.56      4.37 o 
  -9   7  10      126.85      118.38      9.66 o 
  -8   7  10        0.04        4.29      2.97 o 
  -7   7  10       83.49       82.59      8.02 o 
  -6   7  10       87.52       64.38      7.16 o 
  -5   7  10       34.51       35.23      5.32 o 
  -4   7  10      134.58      139.68      7.54 o 
  -3   7  10       15.67       14.92      6.51 o 
  -2   7  10      222.63      305.09     23.89 o 
  -1   7  10       99.71      166.58     19.65 o 
   0   7  10       14.46       45.76     15.79 o 
   1   7  10       52.79      132.89     12.07 o 
 -10   8  10       49.88       46.86     10.59 o 
  -9   8  10       36.69       34.97      5.98 o 
  -8   8  10       21.61       21.61      5.00 o 
  -7   8  10       79.32       72.07      9.06 o 
  -6   8  10      360.38      359.21     14.07 o 
  -5   8  10      158.40      142.04     10.67 o 
  -4   8  10       23.51       18.00      6.45 o 
  -3   8  10      226.43      223.66     15.31 o 
  -2   8  10      820.05      750.94     41.33 o 
  -1   8  10        2.62      -10.61      5.63 o 
   0   8  10      136.40      159.02     20.60 o 
   1   8  10        9.80       94.76     13.89 o 
  -9   9  10      156.50      154.49     10.19 o 
  -8   9  10       16.85       16.68      4.58 o 
  -7   9  10       44.95       51.03      6.76 o 
  -6   9  10      296.74      274.57     12.48 o 
  -5   9  10      188.63      188.78     12.23 o 
  -4   9  10       19.55       21.12      6.65 o 
  -3   9  10       29.16      106.42     14.67 o 
  -2   9  10        5.86       11.24      6.70 o 
  -1   9  10        0.35       24.72      9.14 o 
   0   9  10       10.64       -0.85      7.27 o 
  -9  10  10       83.27       89.26      9.24 o 
  -8  10  10      337.92      300.31     13.75 o 
  -7  10  10        5.13        6.76      4.82 o 
  -6  10  10      337.77      318.71     19.62 o 
  -5  10  10       96.20       59.98     11.01 o 
  -4  10  10       40.27       46.46      8.63 o 
  -3  10  10      281.70      253.46     16.39 o 
  -2  10  10        4.02       20.04      7.17 o 
  -1  10  10       53.74      118.02     17.24 o 
   0  10  10       55.14       73.12     17.57 o 
  -8  11  10       46.71       35.89      6.17 o 
  -7  11  10      388.21      360.91     18.15 o 
  -6  11  10        7.66       -0.80      5.94 o 
  -5  11  10       32.18       27.21     10.58 o 
  -4  11  10       27.08       18.69      7.25 o 
  -3  11  10       64.50       72.75     10.82 o 
  -2  11  10       50.29       48.09     12.80 o 
  -1  11  10       64.07       77.31     19.50 o 
  -7  12  10        0.08        8.09      4.38 o 
  -6  12  10      147.68      139.30     11.30 o 
  -5  12  10        0.02       -3.89      4.75 o 
  -4  12  10       35.25       39.70      8.02 o 
  -3  12  10       12.87       46.62     12.90 o 
  -2  12  10       38.72       54.75      9.48 o 
  -1  12  10      209.93      194.57     30.29 o 
  -6  13  10       92.66      103.60     11.65 o 
  -5  13  10       37.66       46.08     10.35 o 
  -4  13  10       60.69       50.08     12.12 o 
  -3  13  10        2.17        7.17      6.32 o 
  -2  13  10      389.22      404.40     33.24 o 
 -10   1  11       92.72       65.95      9.79 o 
  -9   1  11        1.43       -3.17      5.13 o 
  -8   1  11      628.82      656.73     28.54 o 
  -7   1  11       93.45      138.43     32.51 o 
  -6   1  11      159.41      140.52      8.34 o 
  -5   1  11      109.79      112.17      7.40 o 
  -4   1  11      176.29      187.58      7.86 o 
  -3   1  11        2.14       14.29      4.70 o 
  -2   1  11       74.95      125.75     11.35 o 
  -1   1  11       61.68       59.65     10.55 o 
   0   1  11        1.64        1.54     15.99 o 
 -10   2  11        3.41       -2.26     10.16 o 
  -9   2  11      314.06      243.26     22.27 o 
  -8   2  11       10.33       15.01      6.12 o 
  -7   2  11       44.81       40.91      7.64 o 
  -6   2  11        0.02        1.87      2.26 o 
  -5   2  11       56.17       62.73      6.63 o 
  -4   2  11        2.91        7.02      3.00 o 
  -3   2  11       41.89       44.44     10.35 o 
  -2   2  11      221.18      272.37     16.69 o 
  -1   2  11        0.09       34.99      9.99 o 
   0   2  11       24.97       30.69     15.09 o 
 -10   3  11       22.40       12.28      9.43 o 
  -9   3  11       61.01       50.38      7.83 o 
  -8   3  11       85.93       84.81      8.02 o 
  -7   3  11       98.65       89.20      8.49 o 
  -6   3  11       40.48       38.04      8.64 o 
  -5   3  11      318.83      310.29     15.38 o 
  -4   3  11       33.49       40.52      5.48 o 
  -3   3  11       13.22       19.95      4.94 o 
  -2   3  11      351.34      357.28     19.41 o 
  -1   3  11       11.43       29.26     10.61 o 
   0   3  11        1.66       28.47     11.05 o 
 -10   4  11      126.27      133.03      9.49 o 
  -9   4  11       77.55       98.32     15.85 o 
  -8   4  11        6.27        8.60      4.26 o 
  -7   4  11        1.90        2.91      2.77 o 
  -6   4  11       43.26       43.98      5.92 o 
  -5   4  11       11.33       10.87      4.54 o 
  -4   4  11      207.53      202.43      9.73 o 
  -3   4  11       54.32       57.56      9.20 o 
  -2   4  11        0.01       16.59      4.37 o 
  -1   4  11       73.11      140.66     17.03 o 
   0   4  11       14.50       14.40     18.82 o 
  -9   5  11       62.00       62.08     11.14 o 
  -8   5  11        2.19       -2.34      3.15 o 
  -7   5  11        3.10        6.33      4.44 o 
  -6   5  11      210.46      187.79     14.37 o 
  -5   5  11       31.30       27.79      6.30 o 
  -4   5  11       54.49       45.89      6.58 o 
  -3   5  11       30.97       32.31      5.98 o 
  -2   5  11        1.95       14.69     13.70 o 
  -1   5  11       60.67      161.17     17.56 o 
   0   5  11        1.63       42.18      9.04 o 
  -9   6  11      110.58      104.26      9.83 o 
  -8   6  11       26.68       26.85      5.29 o 
  -7   6  11        1.61        2.39      2.82 o 
  -6   6  11       61.97       64.48      7.98 o 
  -5   6  11       27.10       13.95     10.29 o 
  -4   6  11        3.86        8.16      3.66 o 
  -3   6  11        0.20        5.66      4.55 o 
  -2   6  11      205.91      280.39     16.77 o 
  -1   6  11       53.62      111.47     19.25 o 
  -9   7  11        5.14        4.16      3.61 o 
  -8   7  11       11.37       16.30      4.57 o 
  -7   7  11       39.63       36.93      5.90 o 
  -6   7  11       14.75       14.70      4.28 o 
  -5   7  11      141.44      115.03     10.79 o 
  -4   7  11        0.48       13.43      5.04 o 
  -3   7  11        7.78        7.48      7.80 o 
  -2   7  11      130.05      190.12     19.74 o 
  -1   7  11      236.06      337.64     27.40 o 
  -8   8  11        7.41        9.09      3.83 o 
  -7   8  11       97.81       88.88      8.62 o 
  -6   8  11       57.73       71.28      7.64 o 
  -5   8  11       21.92       24.61      9.81 o 
  -4   8  11      189.11      194.10     19.61 o 
  -2   8  11        4.67      126.23     14.95 o 
  -1   8  11      280.83      335.99     27.19 o 
  -7   9  11      185.95      185.61     10.94 o 
  -6   9  11        6.66        6.19      4.53 o 
  -5   9  11       51.59       55.49     13.26 o 
  -4   9  11        1.25       -2.71      6.71 o 
  -3   9  11      228.32      238.21     16.27 o 
  -2   9  11      106.54      191.47     19.90 o 
  -6  10  11        0.15        7.05      4.35 o 
  -5  10  11       18.76       13.34      9.74 o 
  -4  10  11        0.40        7.65      7.77 o 
  -3  10  11        7.83       -7.80      4.85 o 
  -8   0  12        0.19        6.14      4.88 o 
  -7   0  12        2.59       18.14      7.23 o 
  -6   0  12       67.93       41.52      9.69 o 
  -5   0  12      299.70      287.35     21.33 o 
  -3   0  12        8.33       37.97     10.32 o 
  -8   1  12      190.68      195.23     36.46 o 
  -7   1  12       33.11       38.43     10.14 o 
  -6   1  12      114.87      110.74     13.88 o 
  -5   1  12      254.91      233.77     19.33 o 
  -4   1  12      121.01      143.72     18.17 o 
  -3   1  12        0.57       12.79     10.27 o 
  -8   2  12       70.31      117.91     30.65 o 
  -7   2  12        2.73       11.12      4.04 o 
  -6   2  12      302.66      282.77     23.11 o 
  -5   2  12       31.27       25.83      8.14 o 
  -4   2  12        9.21        7.56     13.23 o 
  -3   2  12      141.22      142.28     10.67 o 
  -7   3  12      232.09      233.43     11.46 o 
  -6   3  12        5.40        9.29      4.09 o 
  -5   3  12      210.18      213.07     13.30 o 
  -4   3  12       25.31       39.14     14.31 o 
  -3   3  12        8.46       11.83      3.95 o 
  -7   4  12      229.83      230.28     17.35 o 
  -6   4  12       89.53      106.87      8.60 o 
  -5   4  12        0.63       -2.05      5.75 o 
  -4   4  12      142.73      145.64     11.97 o 
  -3   4  12       87.84      112.15     10.36 o 
  -7   5  12        5.70        7.17      3.54 o 
  -6   5  12      129.79      117.37     11.11 o 
  -5   5  12       15.17       15.82      8.27 o 
  -4   5  12        0.04        1.49      5.95 o 
  -5   6  12       46.35       28.79      7.05 o 
                                                 
